# Supplementary material for: Rhein, a novel Histone Deacetylase (HDAC) inhibitor with antifibrotic potency in human myocardial fibrosis
Source: Sci Rep. 2020 Mar 17;10:4888. doi: 10.1038/s41598-020-61886-3 (PMC7078222; doi:10.1038/s41598-020-61886-3)
Supplement: Supplementary file 2 — Dataset 1. [file 41598_2020_61886_MOESM2_ESM.xlsx]

## Sheet: Title page
Supporting Information
Rhein, a novel Histone Deacetylase (HDAC) inhibitor with antifibrotic potency in human myocardial fibrosis
David Monteiro Barbosa, Pia Fahlbusch, Daniella Herzfeld de Wiza, Sylvia Jacob, Ulrike Kettel, Hadi Al-Hasani, Martina Krüger, D. Margriet Ouwens, Sonja Hartwig, Stefan Lehr, Jorg Kotzka, Birgit Knebel

## Sheet: SN_Fibro_Myoblast_Hypo_Rhein_o.
Supplemental table 1: Identified Proteins from secretomes of cardiac fibroblasts treated with normoxia and hypoxia with or without Rhein
Four biological replicates of human cardiac fibroblast secretomes per condition were measured after concentration and protein digest within an OrbitrapFusion Lumos (Thermo Scientific, Bremen, Germany).
The Raw files were further processed for protein and peptide identification using Proteome Discoverer (version 2.2, Thermo Scientific) and Spectronaut Pulsar (ver. 12.1, Biognosys)
Searches were carried out using the SwissProt part of UniProtKB (release June 2018). The proteins appeared in minimum 3 replicates for each cell type or in 4 replicates in one cell type with at least 2 peptides.
Comparison (group1/group2)	Condition Numerator	Condition Denominator	UniProtIds	ProteinNames	ProteinDescriptions	Genes	AVG Log2 Ratio	Absolute AVG Log2 Ratio	Pvalue	Qvalue	# of Ratios	# Unique Total Peptides	Ratio	% Change	GO Cellular Component	GO Molecular Function	GO Biological Process
Hypoxy / Hypoxy_Rhein	Hypoxy	Hypoxy_Rhein	P21399	ACOC_HUMAN	Cytoplasmic aconitate hydratase	ACO1	4.49191	4.49191	0.0113182	0.0297011	4	21	22.5009	2150.09	cytoplasm,mitochondrion,endoplasmic reticulum,Golgi apparatus,cytosol,extracellular exosome	RNA binding,aconitate hydratase activity,protein binding,iron-responsive element binding,metal ion binding,3 iron, 4 sulfur cluster binding,4 iron, 4 sulfur cluster binding	tricarboxylic acid cycle,citrate metabolic process,regulation of translation,cellular iron ion homeostasis,post-embryonic development,response to iron(II) ion,intestinal absorption
Hypoxy / Hypoxy_Rhein	Hypoxy	Hypoxy_Rhein	Q96TA1;Q96TA1-2	NIBL1_HUMAN	Niban-like protein 1;Isoform 2 of Niban-like protein 1	FAM129B	4.4199	4.4199	0.73536	0.509164	47	25	21.4053	2040.53	nucleus,nucleoplasm,cytoplasm,cytosol,plasma membrane,adherens junction,extracellular exosome;	transcription coactivator activity,cadherin binding;	axon guidance,negative regulation of cell proliferation,negative regulation of angiogenesis,cell differentiation,negative regulation of vascular endothelial growth factor receptor signaling pathway,gonadotropin secretion,RNA folding,positive regulation of embryonic development,negative regulation of apoptotic process,hypomethylation of CpG island,negative regulation of Notch signaling pathway,neg…
Hypoxy / Hypoxy_Rhein	Hypoxy	Hypoxy_Rhein	P20700	LMNB1_HUMAN	Lamin-B1	LMNB1	4.22287	4.22287	0.455937	0.399702	2	8	18.6729	1767.29	nucleus,nuclear envelope,nuclear inner membrane,lamin filament,nucleoplasm,membrane,nuclear matrix,nuclear membrane	structural molecule activity,protein binding,phospholipase binding
Hypoxy / Hypoxy_Rhein	Hypoxy	Hypoxy_Rhein	P20962	PTMS_HUMAN	Parathymosin	PTMS	3.68674	3.68674	0.601361	0.464597	2	1	12.8771	1187.71	nucleus		immune system process,DNA replication
Hypoxy / Hypoxy_Rhein	Hypoxy	Hypoxy_Rhein	O94921;O94921-2;O94921-3;P06493;P11802;P11802-2;P24941;P24941-2;P50750;P50750-2;Q00526;Q00534;Q00535;Q00535-2;Q00536;Q00536-2;Q00536-3;Q00537;Q00537-2;Q07002;Q07002-3;Q14004;Q14004-2;Q96Q40;Q96Q40-3;Q96Q40-4;Q96Q40-5;Q96Q40-6;Q9NYV4;Q9NYV4-2;Q9NYV4-3	CDK14_HUMAN;CDK14_HUMAN;CDK14_HUMAN;CDK1_HUMAN;CDK4_HUMAN;CDK4_HUMAN;CDK2_HUMAN;CDK2_HUMAN;CDK9_HUMAN;CDK9_HUMAN;CDK3_HUMAN;CDK6_HUMAN;CDK5_HUMAN;CDK5_HUMAN;CDK16_HUMAN;CDK16_HUMAN;CDK16_HUMAN;CDK17_HUMAN;CDK17_HUMAN;CDK18_HUMAN;CDK18_HUMAN;CDK13_HUMAN;CDK13_HUMAN;CDK15_HUMAN;CDK15_HUMAN;CDK15_HUMAN;CDK15_HUMAN;CDK15_HUMAN;CDK12_HUMAN;CDK12_HUMAN;CDK12_HUMAN	Cyclin-dependent kinase 14;Isoform 2 of Cyclin-dependent kinase 14;Isoform 3 of Cyclin-dependent kinase 14;Cyclin-dependent kinase 1;Cyclin-dependent kinase 4;Isoform 2 of Cyclin-dependent kinase 4;Cyclin-dependent kinase 2;Isoform 2 of Cyclin-dependent kinase 2;Cyclin-dependent kinase 9;Isoform 2 of Cyclin-dependent kinase 9;Cyclin-dependent kinase 3;Cyclin-dependent kinase 6;Cyclin-dependent-li…	CDK14;CDK14;CDK14;CDK1;CDK4;CDK4;CDK2;CDK2;CDK9;CDK9;CDK3;CDK6;CDK5;CDK5;CDK16;CDK16;CDK16;CDK17;CDK17;CDK18;CDK18;CDK13;CDK13;CDK15;CDK15;CDK15;CDK15;CDK15;CDK12;CDK12;CDK12	3.10609	3.10609	0.4717	0.406902	3	1	8.61044	761.044	cytoplasmic cyclin-dependent protein kinase holoenzyme complex,nucleus,cytoplasm,cytosol,plasma membrane;;;cyclin-dependent protein kinase holoenzyme complex,nuclear chromosome, telomeric region,nucleus,nucleoplasm,mitochondrion,endoplasmic reticulum membrane,centrosome,cytosol,spindle microtubule,membrane,midbody,extracellular exosome,mitotic spindle,cyclin B1-CDK1 complex,mitochondrial matrix;c…	cyclin-dependent protein serine/threonine kinase activity,protein binding,ATP binding,cyclin binding;;;chromatin binding,protein kinase activity,protein serine/threonine kinase activity,cyclin-dependent protein serine/threonine kinase activity,protein binding,ATP binding,RNA polymerase II carboxy-terminal domain kinase activity,cyclin binding,Hsp70 protein binding,histone kinase activity,cyclin-d…	G2/M transition of mitotic cell cycle,protein phosphorylation,Wnt signaling pathway,cell division,regulation of cell cycle,regulation of canonical Wnt signaling pathway;;;G2/M transition of mitotic cell cycle,activation of MAPK activity,microtubule cytoskeleton organization,DNA replication,DNA repair,protein complex assembly,protein phosphorylation,apoptotic process,DNA damage response, signal tr…
Hypoxy / Hypoxy_Rhein	Hypoxy	Hypoxy_Rhein	P54136	SYRC_HUMAN	Arginine--tRNA ligase, cytoplasmic	RARS	2.62503	2.62503	0.483957	0.412144	23	18	6.16896	516.896	nucleus,nucleoplasm,cytoplasm,mitochondrion,cytosol,membrane,aminoacyl-tRNA synthetase multienzyme complex,extracellular exosome	tRNA binding,arginine-tRNA ligase activity,protein binding,ATP binding,arginine binding,cadherin binding	tRNA aminoacylation for protein translation,arginyl-tRNA aminoacylation
Hypoxy / Hypoxy_Rhein	Hypoxy	Hypoxy_Rhein	P08758	ANXA5_HUMAN	Annexin A5	ANXA5	2.52379	2.52379	0.111822	0.165246	81	22	5.75091	475.091	extracellular region,intracellular,cytoplasm,cytosol,focal adhesion,external side of plasma membrane,membrane,extracellular exosome,endothelial microparticle	phospholipase inhibitor activity,calcium ion binding,protein binding,phospholipid binding,calcium-dependent phospholipid binding	platelet degranulation,signal transduction,blood coagulation,response to organic substance,negative regulation of apoptotic process,negative regulation of catalytic activity,negative regulation of coagulation
Hypoxy / Hypoxy_Rhein	Hypoxy	Hypoxy_Rhein	Q53T59	H1BP3_HUMAN	HCLS1-binding protein 3	HS1BP3	2.48966	2.48966	0.527325	0.432341	3	2	5.61647	461.647	mitochondrion,endoplasmic reticulum	phosphatidylinositol binding	regulation of apoptotic process
Hypoxy / Hypoxy_Rhein	Hypoxy	Hypoxy_Rhein	P40261	NNMT_HUMAN	Nicotinamide N-methyltransferase	NNMT	2.42103	2.42103	0.768435	0.51941	12	7	5.35553	435.553	cytosol	nicotinamide N-methyltransferase activity,pyridine N-methyltransferase activity	response to organonitrogen compound,animal organ regeneration,methylation,NAD biosynthesis via nicotinamide riboside salvage pathway,response to drug
Hypoxy / Hypoxy_Rhein	Hypoxy	Hypoxy_Rhein	O15118	NPC1_HUMAN	NPC intracellular cholesterol transporter 1	NPC1	2.34884	2.34884	0.655391	0.485124	3	1	5.09413	409.413	extracellular region,nuclear envelope,lysosome,lysosomal membrane,endoplasmic reticulum,Golgi apparatus,integral component of plasma membrane,membrane,integral component of membrane,late endosome membrane,membrane raft,perinuclear region of cytoplasm,extracellular exosome	virus receptor activity,receptor activity,transmembrane signaling receptor activity,protein binding,sterol transporter activity,cholesterol binding	protein glycosylation,endocytosis,autophagy,lysosomal transport,signal transduction,adult walking behavior,cholesterol metabolic process,bile acid metabolic process,negative regulation of macroautophagy,cholesterol transport,membrane raft organization,cholesterol efflux,low-density lipoprotein particle clearance,response to drug,cholesterol homeostasis,response to cadmium ion,viral entry into hos…
Hypoxy / Hypoxy_Rhein	Hypoxy	Hypoxy_Rhein	Q5TCY1;Q5TCY1-2	TTBK1_HUMAN	Tau-tubulin kinase 1;Isoform 2 of Tau-tubulin kinase 1	TTBK1	2.34836	2.34836	0.986852	0.590255	4	1	5.09245	409.245	nucleus,nucleoplasm,cytoplasm,cytosol;	protein serine/threonine kinase activity,ATP binding;	regulation of cell shape,peptidyl-serine phosphorylation,substantia nigra development;
Hypoxy / Hypoxy_Rhein	Hypoxy	Hypoxy_Rhein	Q9BRF8	CPPED_HUMAN	Serine/threonine-protein phosphatase CPPED1	CPPED1	2.34523	2.34523	0.0313705	0.0652845	11	7	5.08143	408.143	extracellular region,cytosol,plasma membrane,azurophil granule lumen,extracellular exosome	phosphoprotein phosphatase activity,metal ion binding	protein dephosphorylation,neutrophil degranulation
Hypoxy / Hypoxy_Rhein	Hypoxy	Hypoxy_Rhein	Q9NU22	MDN1_HUMAN	Midasin	MDN1	2.19106	2.19106	0.771571	0.520768	3	1	4.56642	356.642	nucleus,nucleolus,cytosol,membrane,preribosome, large subunit precursor,intermediate filament cytoskeleton	protein binding,ATP binding,ATPase activity,unfolded protein binding	ribosomal large subunit assembly,rRNA processing,protein complex assembly
Hypoxy / Hypoxy_Rhein	Hypoxy	Hypoxy_Rhein	Q6BCY4;Q6BCY4-2	NB5R2_HUMAN	NADH-cytochrome b5 reductase 2;Isoform 2 of NADH-cytochrome b5 reductase 2	CYB5R2	2.16361	2.16361	0.263262	0.28551	4	2	4.48036	348.036	nucleus,mitochondrion,endoplasmic reticulum membrane,membrane;	cytochrome-b5 reductase activity, acting on NAD(P)H,protein binding;	bicarbonate transport,sterol biosynthetic process,oxidation-reduction process;
Hypoxy / Hypoxy_Rhein	Hypoxy	Hypoxy_Rhein	Q13641	TPBG_HUMAN	Trophoblast glycoprotein	TPBG	2.14064	2.14064	0.73858	0.510815	7	3	4.40958	340.958	endoplasmic reticulum,integral component of plasma membrane,cell surface		cell adhesion,positive regulation of synapse assembly
Hypoxy / Hypoxy_Rhein	Hypoxy	Hypoxy_Rhein	P52179;P52179-2	MYOM1_HUMAN	Myomesin-1;Isoform 2 of Myomesin-1	MYOM1	2.08007	2.08007	0.517334	0.427182	3	1	4.22828	322.828	striated muscle myosin thick filament,Z disc,M band;	protein binding,structural constituent of muscle,kinase binding,identical protein binding,protein homodimerization activity,actin filament binding,muscle alpha-actinin binding,structural molecule activity conferring elasticity;	extraocular skeletal muscle development,striated muscle contraction,actin filament organization,positive regulation of gene expression,protein kinase A signaling,sarcomere organization,positive regulation of protein secretion,striated muscle myosin thick filament assembly;
Hypoxy / Hypoxy_Rhein	Hypoxy	Hypoxy_Rhein	P55263;P55263-2;P55263-4	ADK_HUMAN	Adenosine kinase;Isoform 2 of Adenosine kinase;Isoform 4 of Adenosine kinase	ADK	2.01705	2.01705	0.536948	0.43599	3	4	4.04754	304.754	nucleus,nucleoplasm,cytosol;;	RNA binding,adenosine kinase activity,ATP binding,metal ion binding,carbohydrate kinase activity;;	adenosine salvage,dATP biosynthetic process,ribonucleoside monophosphate biosynthetic process,purine-containing compound salvage,AMP salvage,carbohydrate phosphorylation;;
Hypoxy / Hypoxy_Rhein	Hypoxy	Hypoxy_Rhein	P40189	IL6RB_HUMAN	Interleukin-6 receptor subunit beta	IL6ST	1.97372	1.97372	6.13854e-05	0.000365936	33	16	3.9278	292.78	extracellular region,plasma membrane,interleukin-6 receptor complex,oncostatin-M receptor complex,external side of plasma membrane,membrane,dendrite,neuronal cell body,extracellular exosome,ciliary neurotrophic factor receptor complex	ciliary neurotrophic factor receptor activity,interleukin-11 receptor activity,ciliary neurotrophic factor receptor binding,protein binding,growth factor binding,interleukin-11 binding,protein homodimerization activity,interleukin-27 receptor activity,interleukin-6 receptor activity,leukemia inhibitory factor receptor activity,oncostatin-M receptor activity,interleukin-6 receptor binding,interleu…	positive regulation of acute inflammatory response,positive regulation of adaptive immune response,glycogen metabolic process,positive regulation of cell proliferation,regulation of Notch signaling pathway,positive regulation of vascular endothelial growth factor production,positive regulation of cardiac muscle hypertrophy,viral process,cytokine-mediated signaling pathway,response to cytokine,int…
Hypoxy / Hypoxy_Rhein	Hypoxy	Hypoxy_Rhein	P09525	ANXA4_HUMAN	Annexin A4	ANXA4	1.9481	1.9481	0.0391654	0.0761463	12	6	3.85867	285.867	nucleus,cytoplasm,plasma membrane,cell surface,vesicle membrane,nuclear membrane,perinuclear region of cytoplasm,extracellular exosome	phospholipase inhibitor activity,calcium ion binding,protein binding,calcium-dependent phospholipid binding,identical protein binding,calcium-dependent protein binding,NF-kappaB binding	regulation of transcription from RNA polymerase II promoter,signal transduction,Notch signaling pathway,epithelial cell differentiation,negative regulation of NF-kappaB transcription factor activity,negative regulation of apoptotic process,negative regulation of catalytic activity,negative regulation of interleukin-8 secretion
Hypoxy / Hypoxy_Rhein	Hypoxy	Hypoxy_Rhein	Q12904;Q12904-2	AIMP1_HUMAN	Aminoacyl tRNA synthase complex-interacting multifunctional protein 1;Isoform 2 of Aminoacyl tRNA synthase complex-interacting multifunctional protein 1	AIMP1	1.86213	1.86213	0.979707	0.587062	11	8	3.63543	263.543	extracellular space,nucleus,endoplasmic reticulum,Golgi apparatus,cytosol,cell surface,membrane,aminoacyl-tRNA synthetase multienzyme complex,methionyl glutamyl tRNA synthetase complex,transport vesicle;	tRNA binding,cytokine activity,protein binding,protein homodimerization activity,GTPase binding;	angiogenesis,negative regulation of endothelial cell proliferation,glucose metabolic process,tRNA aminoacylation for protein translation,apoptotic process,chemotaxis,inflammatory response,cell adhesion,signal transduction,cell-cell signaling,response to wounding,leukocyte migration,defense response to virus;
Hypoxy / Hypoxy_Rhein	Hypoxy	Hypoxy_Rhein	Q6ZSJ9-2	SHSA6_HUMAN	Isoform 2 of Protein shisa-6	SHISA6	1.84806	1.84806	0.841756	0.543145	2	1	3.60015	260.015
Hypoxy / Hypoxy_Rhein	Hypoxy	Hypoxy_Rhein	P02794	FRIH_HUMAN	Ferritin heavy chain	FTH1	1.84466	1.84466	2.39074e-07	2.69396e-06	81	16	3.59169	259.169	extracellular region,nucleus,mitochondrion,cytosol,intracellular ferritin complex,autolysosome,extracellular exosome,tertiary granule lumen,ficolin-1-rich granule lumen	ferroxidase activity,iron ion binding,protein binding,ferric iron binding	cellular iron ion homeostasis,intracellular sequestering of iron ion,immune response,negative regulation of cell proliferation,neutrophil degranulation,negative regulation of fibroblast proliferation,oxidation-reduction process,iron ion import
Hypoxy / Hypoxy_Rhein	Hypoxy	Hypoxy_Rhein	Q9H0W9;Q9H0W9-2;Q9H0W9-3	CK054_HUMAN	Ester hydrolase C11orf54;Isoform 2 of Ester hydrolase C11orf54;Isoform 3 of Ester hydrolase C11orf54	C11orf54	1.82833	1.82833	0.473618	0.407517	6	2	3.55125	255.125	nucleus,nucleoplasm,nuclear body,extracellular exosome;;	protein binding,zinc ion binding,hydrolase activity, acting on ester bonds;;	;;
Hypoxy / Hypoxy_Rhein	Hypoxy	Hypoxy_Rhein	Q09028;Q09028-2;Q09028-3;Q09028-4	RBBP4_HUMAN	Histone-binding protein RBBP4;Isoform 2 of Histone-binding protein RBBP4;Isoform 3 of Histone-binding protein RBBP4;Isoform 4 of Histone-binding protein RBBP4	RBBP4	1.82364	1.82364	0.262626	0.285155	3	1	3.53974	253.974	nuclear chromatin,nucleus,nucleoplasm,cytosol,Sin3 complex,NuRD complex,NURF complex,CAF-1 complex,ESC/E(Z) complex,protein complex;;;	histone deacetylase activity,protein binding,histone binding,histone deacetylase binding,RNA polymerase II core promoter proximal region sequence-specific DNA binding,RNA polymerase II distal enhancer sequence-specific DNA binding,DNA-dependent ATPase activity,nucleosomal DNA binding;;;	DNA replication,DNA replication-dependent nucleosome assembly,DNA replication-independent nucleosome assembly,chromatin remodeling,transcription, DNA-templated,regulation of transcription, DNA-templated,cell cycle,negative regulation of cell proliferation,histone deacetylation,chromatin assembly,CENP-A containing nucleosome assembly,ATP-dependent chromatin remodeling,negative regulation of gene e…
Hypoxy / Hypoxy_Rhein	Hypoxy	Hypoxy_Rhein	O95497	VNN1_HUMAN	Pantetheinase	VNN1	1.7574	1.7574	0.817586	0.535785	3	1	3.38089	238.089	extracellular region,plasma membrane,integral component of membrane,anchored component of membrane,azurophil granule membrane,extracellular exosome	pantetheine hydrolase activity	acute inflammatory response,chronic inflammatory response,C-terminal protein lipidation,movement of cell or subcellular component,inflammatory response,response to oxidative stress,pantothenate metabolic process,single organismal cell-cell adhesion,positive regulation of T cell differentiation in thymus,neutrophil degranulation,innate immune response,negative regulation of oxidative stress-induce…
Hypoxy / Hypoxy_Rhein	Hypoxy	Hypoxy_Rhein	P15848	ARSB_HUMAN	Arylsulfatase B	ARSB	1.757	1.757	0.0286553	0.0608679	14	8	3.37994	237.994	extracellular region,mitochondrion,lysosome,endoplasmic reticulum lumen,rough endoplasmic reticulum,Golgi apparatus,cell surface,azurophil granule lumen,lysosomal lumen,extracellular exosome,ficolin-1-rich granule lumen	N-acetylgalactosamine-4-sulfatase activity,arylsulfatase activity,metal ion binding	glycosphingolipid metabolic process,autophagy,lysosome organization,lysosomal transport,central nervous system development,response to nutrient,response to pH,regulation of epithelial cell migration,positive regulation of neuron projection development,chondroitin sulfate catabolic process,neutrophil degranulation,response to estrogen,post-translational protein modification,response to methylmercu…
Hypoxy / Hypoxy_Rhein	Hypoxy	Hypoxy_Rhein	Q8NCW5;Q8NCW5-2	NNRE_HUMAN	NAD(P)H-hydrate epimerase;Isoform 2 of NAD(P)H-hydrate epimerase	NAXE	1.69454	1.69454	0.368078	0.352075	20	7	3.23673	223.673	extracellular region,extracellular space,nucleoplasm,mitochondrion,mitochondrial matrix,cytosol,cilium,intracellular membrane-bounded organelle,cell body,extracellular exosome;	nucleotide binding,protein binding,protein homodimerization activity,metal ion binding,NADHX epimerase activity,NADPHX epimerase activity;	biological_process,NAD biosynthesis via nicotinamide riboside salvage pathway,nicotinamide nucleotide metabolic process,protein homotetramerization;
Hypoxy / Hypoxy_Rhein	Hypoxy	Hypoxy_Rhein	Q9GZT8;Q9GZT8-2	NIF3L_HUMAN	NIF3-like protein 1;Isoform 2 of NIF3-like protein 1	NIF3L1	1.68868	1.68868	0.307631	0.316122	18	6	3.22361	222.361	nucleus,cytoplasm,mitochondrion;	protein binding,transcription factor binding,identical protein binding;	neuron differentiation,positive regulation of transcription, DNA-templated,negative regulation of nucleic acid-templated transcription;
Hypoxy / Hypoxy_Rhein	Hypoxy	Hypoxy_Rhein	Q08257	QOR_HUMAN	Quinone oxidoreductase	CRYZ	1.68653	1.68653	0.354641	0.344237	13	9	3.21882	221.882	cytosol,extracellular exosome	mRNA 3'-UTR binding,NADPH:quinone reductase activity,zinc ion binding,NADPH binding,NADH binding	visual perception,xenobiotic catabolic process,protein homotetramerization,oxidation-reduction process
Hypoxy / Hypoxy_Rhein	Hypoxy	Hypoxy_Rhein	P01011	AACT_HUMAN	Alpha-1-antichymotrypsin	SERPINA3	1.68532	1.68532	0.00662979	0.0196344	20	16	3.21613	221.613	extracellular region,extracellular space,intracellular,nucleus,platelet alpha granule lumen,secretory granule lumen,azurophil granule lumen,extracellular exosome,blood microparticle	DNA binding,serine-type endopeptidase inhibitor activity,protein binding	platelet degranulation,acute-phase response,inflammatory response,negative regulation of endopeptidase activity,regulation of lipid metabolic process,maintenance of gastrointestinal epithelium,neutrophil degranulation
Hypoxy / Hypoxy_Rhein	Hypoxy	Hypoxy_Rhein	Q6ZNA5;Q6ZNA5-2	FRRS1_HUMAN	Ferric-chelate reductase 1;Isoform 2 of Ferric-chelate reductase 1	FRRS1	1.63205	1.63205	0.400267	0.370217	3	1	3.09953	209.953	integral component of membrane;	ferric-chelate reductase activity,metal ion binding;	oxidation-reduction process;
Hypoxy / Hypoxy_Rhein	Hypoxy	Hypoxy_Rhein	P29279	CTGF_HUMAN	Connective tissue growth factor	CTGF	1.58402	1.58402	0.00392582	0.0129552	6	14	2.99803	199.803	extracellular region,proteinaceous extracellular matrix,extracellular space,Golgi apparatus,cis-Golgi network,cytosol,plasma membrane,cell cortex,intracellular membrane-bounded organelle,perinuclear region of cytoplasm	fibronectin binding,integrin binding,protein binding,insulin-like growth factor binding,protein C-terminus binding,growth factor activity,heparin binding	cartilage condensation,ossification,angiogenesis,regulation of cell growth,tissue homeostasis,transcription initiation from RNA polymerase II promoter,cell-matrix adhesion,integrin-mediated signaling pathway,aging,positive regulation of cell proliferation,fibroblast growth factor receptor signaling pathway,epidermis development,response to wounding,response to glucose,positive regulation of gene …
Hypoxy / Hypoxy_Rhein	Hypoxy	Hypoxy_Rhein	P0C0L5	CO4B_HUMAN	Complement C4-B	C4B	1.56218	1.56218	8.61167e-07	8.74087e-06	47	53	2.953	195.3	extracellular region,extracellular space,plasma membrane,cell junction,axon,dendrite,other organism cell,synapse,extracellular exosome,blood microparticle	complement binding,serine-type endopeptidase activity,endopeptidase inhibitor activity,carbohydrate binding	proteolysis,inflammatory response,complement activation,complement activation, classical pathway,opsonization,negative regulation of endopeptidase activity,regulation of complement activation,detection of molecule of bacterial origin,innate immune response,positive regulation of apoptotic cell clearance
Hypoxy / Hypoxy_Rhein	Hypoxy	Hypoxy_Rhein	P68036	UB2L3_HUMAN	Ubiquitin-conjugating enzyme E2 L3	UBE2L3	1.54488	1.54488	0.390558	0.365629	28	10	2.91779	191.779	ubiquitin ligase complex,nucleus,nucleoplasm,cytoplasm,cytosol,extracellular exosome	transcription coactivator activity,RNA binding,ubiquitin-protein transferase activity,protein binding,ATP binding,enzyme binding,ubiquitin protein ligase binding,ubiquitin conjugating enzyme activity,ubiquitin-protein transferase activator activity	protein polyubiquitination,transcription, DNA-templated,regulation of transcription, DNA-templated,cellular protein modification process,ubiquitin-dependent protein catabolic process,cell proliferation,protein ubiquitination,positive regulation of protein ubiquitination,cell cycle phase transition,positive regulation of ubiquitin-protein transferase activity,protein K11-linked ubiquitination,cell…
Hypoxy / Hypoxy_Rhein	Hypoxy	Hypoxy_Rhein	P54687;P54687-4;P54687-5	BCAT1_HUMAN	Branched-chain-amino-acid aminotransferase, cytosolic;Isoform 4 of Branched-chain-amino-acid aminotransferase, cytosolic;Isoform 5 of Branched-chain-amino-acid aminotransferase, cytosolic	BCAT1	1.53653	1.53653	0.134143	0.18579	12	7	2.90096	190.096	mitochondrion,cytosol;;	branched-chain-amino-acid transaminase activity,identical protein binding,L-leucine transaminase activity,L-valine transaminase activity,L-isoleucine transaminase activity;;	G1/S transition of mitotic cell cycle,cell proliferation,branched-chain amino acid biosynthetic process,branched-chain amino acid catabolic process,leucine biosynthetic process,valine biosynthetic process;;
Hypoxy / Hypoxy_Rhein	Hypoxy	Hypoxy_Rhein	Q9H0R4	HDHD2_HUMAN	Haloacid dehalogenase-like hydrolase domain-containing protein 2	HDHD2	1.51615	1.51615	0.629351	0.47471	8	5	2.86027	186.027	extracellular exosome	phosphatase activity,enzyme binding,metal ion binding	biological_process,dephosphorylation
Hypoxy / Hypoxy_Rhein	Hypoxy	Hypoxy_Rhein	Q5T013	HYI_HUMAN	Putative hydroxypyruvate isomerase	HYI	1.51561	1.51561	0.166436	0.215321	8	5	2.8592	185.92	cellular_component	molecular_function,protein binding,hydroxypyruvate isomerase activity	biological_process
Hypoxy / Hypoxy_Rhein	Hypoxy	Hypoxy_Rhein	P40306	PSB10_HUMAN	Proteasome subunit beta type-10	PSMB10	1.48944	1.48944	0.734918	0.509164	2	1	2.80781	180.781	proteasome complex,nucleoplasm,cytosol,proteasome core complex,spermatoproteasome complex	threonine-type endopeptidase activity,protein binding	MAPK cascade,protein polyubiquitination,stimulatory C-type lectin receptor signaling pathway,antigen processing and presentation of exogenous peptide antigen via MHC class I, TAP-dependent,regulation of cellular amino acid metabolic process,humoral immune response,negative regulation of G2/M transition of mitotic cell cycle,viral process,protein deubiquitination,anaphase-promoting complex-depende…
Hypoxy / Hypoxy_Rhein	Hypoxy	Hypoxy_Rhein	P27348	1433T_HUMAN	14-3-3 protein theta	YWHAQ	1.48503	1.48503	0.0319429	0.0660297	48	10	2.79922	179.922	cytoplasm,mitochondrion,cytosol,focal adhesion,membrane,cytoplasmic vesicle membrane,protein complex,extracellular exosome	protein binding,protein C-terminus binding,protein domain specific binding,ion channel binding,protein N-terminus binding,14-3-3 protein binding	protein targeting,small GTPase mediated signal transduction,substantia nigra development,negative regulation of ion transmembrane transport,negative regulation of transcription, DNA-templated,membrane organization,positive regulation of protein insertion into mitochondrial membrane involved in apoptotic signaling pathway
Hypoxy / Hypoxy_Rhein	Hypoxy	Hypoxy_Rhein	Q494V2;Q494V2-2	CP100_HUMAN	Cilia- and flagella-associated protein 100;Isoform 2 of Cilia- and flagella-associated protein 100	CFAP100	1.46917	1.46917	0.921873	0.570919	4	1	2.76863	176.863	cytoplasm,motile cilium,axonemal outer doublet;	dynein complex binding;	cilium movement,inner dynein arm assembly,regulation of microtubule motor activity;
Hypoxy / Hypoxy_Rhein	Hypoxy	Hypoxy_Rhein	P61129	ZC3H6_HUMAN	Zinc finger CCCH domain-containing protein 6	ZC3H6	1.45784	1.45784	0.657648	0.485745	4	1	2.74697	174.697	cellular_component	molecular_function,metal ion binding	biological_process
Hypoxy / Hypoxy_Rhein	Hypoxy	Hypoxy_Rhein	O75390	CISY_HUMAN	Citrate synthase, mitochondrial	CS	1.45389	1.45389	0.0918595	0.14609	29	14	2.73945	173.945	nucleus,mitochondrion,mitochondrial matrix,extracellular exosome	RNA binding,citrate (Si)-synthase activity	carbohydrate metabolic process,tricarboxylic acid cycle
Hypoxy / Hypoxy_Rhein	Hypoxy	Hypoxy_Rhein	O95166;Q9H0R8;Q9H0R8-2	GBRAP_HUMAN;GBRL1_HUMAN;GBRL1_HUMAN	Gamma-aminobutyric acid receptor-associated protein;Gamma-aminobutyric acid receptor-associated protein-like 1;Isoform 2 of Gamma-aminobutyric acid receptor-associated protein-like 1	GABARAP;GABARAPL1;GABARAPL1	1.42439	1.42439	0.665599	0.488558	4	3	2.68401	168.401	Golgi membrane,autophagosome membrane,lysosome,autophagosome,smooth endoplasmic reticulum,cytosol,microtubule,microtubule associated complex,plasma membrane,axoneme,actin cytoskeleton,cytoplasmic vesicle,cell body,perinuclear region of cytoplasm,sperm midpiece;autophagosome membrane,intracellular,autophagosome,endoplasmic reticulum,Golgi apparatus,cytosol,microtubule,cytoplasmic vesicle membrane,…	protein binding,microtubule binding,ubiquitin protein ligase binding,beta-tubulin binding,GABA receptor binding;protein binding,Tat protein binding,ubiquitin protein ligase binding,beta-tubulin binding,GABA receptor binding;	microtubule cytoskeleton organization,protein targeting,chemical synaptic transmission,extrinsic apoptotic signaling pathway via death domain receptors,macroautophagy,membrane organization,autophagosome maturation;macroautophagy,autophagosome maturation;
Hypoxy / Hypoxy_Rhein	Hypoxy	Hypoxy_Rhein	Q5KU26	COL12_HUMAN	Collectin-12	COLEC12	1.41958	1.41958	0.543153	0.439085	6	4	2.67508	167.508	collagen trimer,plasma membrane,integral component of membrane,endocytic vesicle membrane,extracellular exosome	scavenger receptor activity,galactose binding,signaling pattern recognition receptor activity,low-density lipoprotein particle binding,metal ion binding	receptor-mediated endocytosis,phagocytosis, recognition,defense response,carbohydrate mediated signaling,toll-like receptor 3 signaling pathway,innate immune response,regulation of immune response,protein homooligomerization,positive regulation of cell adhesion molecule production,cellular response to exogenous dsRNA
Hypoxy / Hypoxy_Rhein	Hypoxy	Hypoxy_Rhein	Q5JS37;Q5JS37-2	NHLC3_HUMAN	NHL repeat-containing protein 3;Isoform 2 of NHL repeat-containing protein 3	NHLRC3	1.41263	1.41263	0.466964	0.40476	5	2	2.66223	166.223	extracellular region,azurophil granule lumen,extracellular exosome;	;	neutrophil degranulation;
Hypoxy / Hypoxy_Rhein	Hypoxy	Hypoxy_Rhein	Q9UHL4	DPP2_HUMAN	Dipeptidyl peptidase 2	DPP7	1.40331	1.40331	0.0221582	0.0509307	11	7	2.64507	164.507	extracellular region,Golgi apparatus,cytosol,vesicle,azurophil granule lumen,intracellular membrane-bounded organelle,extracellular exosome	serine-type peptidase activity,dipeptidyl-peptidase activity	proteolysis,neutrophil degranulation
Hypoxy / Hypoxy_Rhein	Hypoxy	Hypoxy_Rhein	P50281	MMP14_HUMAN	Matrix metalloproteinase-14	MMP14	1.38486	1.38486	0.664892	0.488558	26	12	2.61147	161.147	extracellular space,nucleus,Golgi lumen,cytosol,plasma membrane,integral component of plasma membrane,focal adhesion,extracellular matrix,cytoplasmic vesicle,melanosome,macropinosome,intermediate filament cytoskeleton,cytoplasm	metalloendopeptidase activity,serine-type endopeptidase activity,integrin binding,protein binding,zinc ion binding,peptidase activator activity,metalloaminopeptidase activity	angiogenesis,ovarian follicle development,response to hypoxia,endothelial cell proliferation,endochondral ossification,proteolysis,response to oxidative stress,male gonad development,response to mechanical stimulus,response to hormone,positive regulation of myotube differentiation,positive regulation of peptidase activity,response to organic cyclic compound,protein processing,extracellular matrix…
Hypoxy / Hypoxy_Rhein	Hypoxy	Hypoxy_Rhein	Q9BX67	JAM3_HUMAN	Junctional adhesion molecule C	JAM3	1.37182	1.37182	0.523051	0.430487	3	2	2.58796	158.796	extracellular space,plasma membrane,bicellular tight junction,integral component of membrane,desmosome,paranodal junction,Schmidt-Lanterman incisure,cell-cell contact zone	integrin binding,protein binding,protein homodimerization activity,protein heterodimerization activity	angiogenesis,neutrophil homeostasis,adaptive immune response,myeloid progenitor cell differentiation,leukocyte migration involved in inflammatory response,cell-matrix adhesion,spermatid development,transmission of nerve impulse,establishment of cell polarity,extracellular matrix organization,axon regeneration,myelination,leukocyte migration,regulation of neutrophil chemotaxis,regulation of actin …
Hypoxy / Hypoxy_Rhein	Hypoxy	Hypoxy_Rhein	Q9BSJ8;Q9BSJ8-2	ESYT1_HUMAN	Extended synaptotagmin-1;Isoform 2 of Extended synaptotagmin-1	ESYT1	1.37144	1.37144	0.511842	0.42492	6	6	2.58728	158.728	endoplasmic reticulum,endoplasmic reticulum membrane,plasma membrane,membrane,integral component of endoplasmic reticulum membrane,intracellular membrane-bounded organelle,organelle membrane contact site;	protein binding,lipid binding,metal ion binding;	glycosphingolipid metabolic process,lipid transport;
Hypoxy / Hypoxy_Rhein	Hypoxy	Hypoxy_Rhein	Q5TFE4	NT5D1_HUMAN	5'-nucleotidase domain-containing protein 1	NT5DC1	1.36874	1.36874	0.892037	0.561886	5	3	2.58244	158.244		5'-nucleotidase activity,metal ion binding	dephosphorylation
Hypoxy / Hypoxy_Rhein	Hypoxy	Hypoxy_Rhein	Q8IWT0;Q8IWT0-2	ARCH_HUMAN	Protein archease;Isoform 2 of Protein archease	ZBTB8OS	1.34233	1.34233	0.542403	0.438862	3	1	2.53561	153.561	nucleoplasm,extracellular exosome,tRNA-splicing ligase complex;	metal ion binding;	tRNA splicing, via endonucleolytic cleavage and ligation;
Hypoxy / Hypoxy_Rhein	Hypoxy	Hypoxy_Rhein	P56537	IF6_HUMAN	Eukaryotic translation initiation factor 6	EIF6	1.34017	1.34017	0.797605	0.527927	14	6	2.5318	153.18	nucleus,nucleoplasm,nucleolus,cytoplasm,cytosol,preribosome, large subunit precursor,extracellular exosome	translation initiation factor activity,protein binding,ribosome binding,ribosomal large subunit binding	ribosomal subunit export from nucleus,maturation of 5.8S rRNA,maturation of LSU-rRNA,regulation of glycolytic process,translational initiation,response to insulin,gene silencing by miRNA,miRNA mediated inhibition of translation,mature ribosome assembly,regulation of fatty acid biosynthetic process,regulation of megakaryocyte differentiation,positive regulation of translation,assembly of large sub…
Hypoxy / Hypoxy_Rhein	Hypoxy	Hypoxy_Rhein	P11464;P11464-2;P11464-3;P11464-4	PSG1_HUMAN	Pregnancy-specific beta-1-glycoprotein 1;Isoform 2 of Pregnancy-specific beta-1-glycoprotein 1;Isoform 3 of Pregnancy-specific beta-1-glycoprotein 1;Isoform 4 of Pregnancy-specific beta-1-glycoprotein 1	PSG1	1.33839	1.33839	0.0998159	0.154231	5	7	2.52869	152.869	extracellular region;;;	protein binding;;;	female pregnancy,leukocyte migration;;;
Hypoxy / Hypoxy_Rhein	Hypoxy	Hypoxy_Rhein	Q16576;Q16576-2	RBBP7_HUMAN	Histone-binding protein RBBP7;Isoform 2 of Histone-binding protein RBBP7	RBBP7	1.32811	1.32811	0.536966	0.43599	12	8	2.51074	151.074	nucleus,nucleoplasm,cytosol,NuRD complex,ESC/E(Z) complex;	RNA binding,histone deacetylase activity,protein binding;	negative regulation of transcription from RNA polymerase II promoter,DNA replication,transcription, DNA-templated,multicellular organism development,cell proliferation,histone deacetylation,negative regulation of cell growth,CENP-A containing nucleosome assembly,post-translational protein modification,negative regulation of gene expression, epigenetic,response to steroid hormone,cellular heat acc…
Hypoxy / Hypoxy_Rhein	Hypoxy	Hypoxy_Rhein	P28838;P28838-2	AMPL_HUMAN	Cytosol aminopeptidase;Isoform 2 of Cytosol aminopeptidase	LAP3	1.3175	1.3175	0.00880189	0.0247956	45	17	2.49234	149.234	nucleus,nucleoplasm,mitochondrion,trans-Golgi network,cytosol,focal adhesion,midbody,extracellular exosome;	aminopeptidase activity,metalloexopeptidase activity,manganese ion binding;	proteolysis;
Hypoxy / Hypoxy_Rhein	Hypoxy	Hypoxy_Rhein	P50583	AP4A_HUMAN	Bis(5'-nucleosyl)-tetraphosphatase [asymmetrical]	NUDT2	1.30207	1.30207	0.567277	0.449926	3	1	2.46583	146.583	mitochondrial matrix	bis(5'-nucleosyl)-tetraphosphatase (asymmetrical) activity,protein binding,GTP binding,bis(5'-nucleosyl)-tetraphosphatase (symmetrical) activity	nucleobase-containing compound metabolic process,apoptotic process,cellular response to oxidative stress
Hypoxy / Hypoxy_Rhein	Hypoxy	Hypoxy_Rhein	P0C0S8;Q96KK5;Q99878;Q9BTM1	H2A1_HUMAN;H2A1H_HUMAN;H2A1J_HUMAN;H2AJ_HUMAN	Histone H2A type 1;Histone H2A type 1-H;Histone H2A type 1-J;Histone H2A.J	HIST1H2AG;HIST1H2AH;HIST1H2AJ;H2AFJ	1.29275	1.29275	0.0654814	0.113845	15	8	2.44994	144.994	nucleosome,nuclear chromatin,nucleus,extracellular exosome;nucleosome,nuclear chromatin,extracellular exosome;nucleosome,nuclear chromatin,nucleus,extracellular exosome;nucleosome,nuclear chromatin,extracellular exosome	DNA binding,protein binding,enzyme binding,protein heterodimerization activity;molecular_function,DNA binding,protein heterodimerization activity;molecular_function,DNA binding,protein heterodimerization activity;molecular_function,DNA binding,protein heterodimerization activity	chromatin silencing,biological_process;chromatin silencing,biological_process;chromatin silencing,biological_process;chromatin silencing,biological_process
Hypoxy / Hypoxy_Rhein	Hypoxy	Hypoxy_Rhein	Q15691	MARE1_HUMAN	Microtubule-associated protein RP/EB family member 1	MAPRE1	1.29127	1.29127	0.961047	0.579639	9	11	2.44743	144.743	Golgi apparatus,centrosome,cytosol,microtubule,cytoplasmic microtubule,cortical microtubule cytoskeleton,cell projection membrane,microtubule plus-end,spindle	RNA binding,protein binding,protein C-terminus binding,identical protein binding,cadherin binding,microtubule plus-end binding	G2/M transition of mitotic cell cycle,sister chromatid cohesion,cell proliferation,positive regulation of cell migration,negative regulation of microtubule polymerization,protein localization to microtubule,cell division,ciliary basal body docking,positive regulation of microtubule plus-end binding,negative regulation of microtubule binding
Hypoxy / Hypoxy_Rhein	Hypoxy	Hypoxy_Rhein	P08476	INHBA_HUMAN	Inhibin beta A chain	INHBA	1.28418	1.28418	1.16443e-09	2.19577e-08	35	35	2.43544	143.544	extracellular region,activin A complex,inhibin A complex,perinuclear region of cytoplasm	cytokine activity,transforming growth factor beta receptor binding,hormone activity,protein binding,growth factor activity,peptide hormone binding,inhibin binding,identical protein binding,protein heterodimerization activity,type II activin receptor binding	G1/S transition of mitotic cell cycle,ovarian follicle development,hair follicle development,hematopoietic progenitor cell differentiation,regulation of transcription from RNA polymerase II promoter,defense response,cell cycle arrest,cell surface receptor signaling pathway,cell-cell signaling,nervous system development,negative regulation of cell proliferation,male gonad development,positive regu…
Hypoxy / Hypoxy_Rhein	Hypoxy	Hypoxy_Rhein	P19022	CADH2_HUMAN	Cadherin-2	CDH2	1.28322	1.28322	0.000109169	0.000604024	40	22	2.43381	143.381	cytoplasm,endoplasmic reticulum lumen,plasma membrane,cell-cell junction,cell-cell adherens junction,fascia adherens,focal adhesion,cell surface,postsynaptic density,intercalated disc,integral component of membrane,basolateral plasma membrane,apical plasma membrane,catenin complex,lamellipodium,cell junction,sarcolemma,plasma membrane raft,extracellular exosome,cortical actin cytoskeleton	calcium ion binding,protein binding,beta-catenin binding,protein kinase binding,protein phosphatase binding,alpha-catenin binding,gamma-catenin binding	cell adhesion,homophilic cell adhesion via plasma membrane adhesion molecules,heterophilic cell-cell adhesion via plasma membrane cell adhesion molecules,glial cell differentiation,calcium-dependent cell-cell adhesion via plasma membrane cell adhesion molecules,cell migration,cerebral cortex development,adherens junction organization,positive regulation of MAPK cascade,post-translational protein …
Hypoxy / Hypoxy_Rhein	Hypoxy	Hypoxy_Rhein	P00813	ADA_HUMAN	Adenosine deaminase	ADA	1.27316	1.27316	0.145109	0.195453	13	8	2.41691	141.691	extracellular space,lysosome,cytosol,external side of plasma membrane,cell surface,membrane,cell junction,dendrite cytoplasm,neuronal cell body,cytoplasmic membrane-bounded vesicle lumen	purine nucleoside binding,adenosine deaminase activity,protein binding,zinc ion binding	response to hypoxia,histamine secretion,trophectodermal cell differentiation,liver development,placenta development,germinal center B cell differentiation,positive regulation of germinal center formation,negative regulation of leukocyte migration,negative regulation of mature B cell apoptotic process,adenosine catabolic process,deoxyadenosine catabolic process,cell adhesion,aging,purine ribonucle…
Hypoxy / Hypoxy_Rhein	Hypoxy	Hypoxy_Rhein	O95965	ITGBL_HUMAN	Integrin beta-like protein 1	ITGBL1	1.27228	1.27228	0.0044309	0.0142158	6	10	2.41543	141.543	extracellular space		cell adhesion
Hypoxy / Hypoxy_Rhein	Hypoxy	Hypoxy_Rhein	P28062;P28062-2	PSB8_HUMAN	Proteasome subunit beta type-8;Isoform 2 of Proteasome subunit beta type-8	PSMB8	1.27194	1.27194	0.749036	0.514197	8	5	2.41486	141.486	proteasome complex,nucleoplasm,cytosol,proteasome core complex,extracellular exosome,spermatoproteasome complex;	threonine-type endopeptidase activity,protein binding;	MAPK cascade,protein polyubiquitination,stimulatory C-type lectin receptor signaling pathway,antigen processing and presentation of exogenous peptide antigen via MHC class I, TAP-dependent,regulation of cellular amino acid metabolic process,negative regulation of G2/M transition of mitotic cell cycle,viral process,protein deubiquitination,anaphase-promoting complex-dependent catabolic process,SCF…
Hypoxy / Hypoxy_Rhein	Hypoxy	Hypoxy_Rhein	P98160	PGBM_HUMAN	Basement membrane-specific heparan sulfate proteoglycan core protein	HSPG2	1.27163	1.27163	6.63088e-22	7.65867e-20	67	20	2.41434	141.434	extracellular region,basement membrane,extracellular space,Golgi lumen,plasma membrane,focal adhesion,extracellular matrix,lysosomal lumen,extracellular exosome,plasma membrane protein complex	calcium ion binding,protein binding,protein C-terminus binding,low-density lipoprotein particle receptor binding	retinoid metabolic process,angiogenesis,glycosaminoglycan biosynthetic process,glycosaminoglycan catabolic process,lipid metabolic process,receptor-mediated endocytosis,extracellular matrix disassembly,extracellular matrix organization,glycosaminoglycan metabolic process,cellular protein metabolic process
Hypoxy / Hypoxy_Rhein	Hypoxy	Hypoxy_Rhein	P23284	PPIB_HUMAN	Peptidyl-prolyl cis-trans isomerase B	PPIB	1.25546	1.25546	0.353143	0.343948	102	18	2.38743	138.743	nucleus,endoplasmic reticulum,endoplasmic reticulum lumen,smooth endoplasmic reticulum,focal adhesion,membrane,macromolecular complex,endoplasmic reticulum chaperone complex,melanosome,perinuclear region of cytoplasm,extracellular exosome	RNA binding,peptidyl-prolyl cis-trans isomerase activity,protein binding,protein complex binding,unfolded protein binding,RNA polymerase binding,collagen binding	protein peptidyl-prolyl isomerization,positive regulation of multicellular organism growth,positive regulation by host of viral process,positive regulation by host of viral genome replication,protein stabilization,bone development,chaperone-mediated protein folding,regulation of post-translational protein modification
Hypoxy / Hypoxy_Rhein	Hypoxy	Hypoxy_Rhein	Q6NVY1	HIBCH_HUMAN	3-hydroxyisobutyryl-CoA hydrolase, mitochondrial	HIBCH	1.24954	1.24954	0.79532	0.526792	4	5	2.37765	137.765	mitochondrial matrix,extracellular exosome	3-hydroxyisobutyryl-CoA hydrolase activity	valine catabolic process,branched-chain amino acid catabolic process
Hypoxy / Hypoxy_Rhein	Hypoxy	Hypoxy_Rhein	Q99584	S10AD_HUMAN	Protein S100-A13	S100A13	1.2392	1.2392	0.813379	0.534284	8	4	2.36067	136.067	extracellular space,nucleus,nucleolus,cytoplasm,cytosol,plasma membrane,mast cell granule,perinuclear region of cytoplasm,extracellular exosome	copper ion binding,calcium ion binding,protein binding,zinc ion binding,lipid binding,fibroblast growth factor binding,protein homodimerization activity,RAGE receptor binding	positive regulation of cell proliferation,regulation of cell shape,positive regulation of I-kappaB kinase/NF-kappaB signaling,mast cell degranulation,response to copper ion,cytokine secretion,interleukin-1 alpha secretion,response to electrical stimulus
Hypoxy / Hypoxy_Rhein	Hypoxy	Hypoxy_Rhein	Q8NE71;Q8NE71-2	ABCF1_HUMAN	ATP-binding cassette sub-family F member 1;Isoform 2 of ATP-binding cassette sub-family F member 1	ABCF1	1.2282	1.2282	0.534712	0.434924	2	1	2.34275	134.275	nuclear envelope,nucleoplasm,cytosol,ribosome,membrane;	RNA binding,protein binding,ATP binding,translation factor activity, RNA binding,ATPase activity;	translation,inflammatory response,transmembrane transport;
Hypoxy / Hypoxy_Rhein	Hypoxy	Hypoxy_Rhein	Q03181;Q03181-2;Q03181-3;Q03181-4	PPARD_HUMAN	Peroxisome proliferator-activated receptor delta;Isoform 2 of Peroxisome proliferator-activated receptor delta;Isoform 3 of Peroxisome proliferator-activated receptor delta;Isoform 4 of Peroxisome proliferator-activated receptor delta	PPARD	1.22515	1.22515	0.958492	0.578917	4	1	2.33779	133.779	nuclear chromatin,nucleus,nucleoplasm;;;	transcriptional repressor activity, RNA polymerase II transcription regulatory region sequence-specific binding,DNA binding,transcription factor activity, sequence-specific DNA binding,steroid hormone receptor activity,transcription coactivator activity,RNA polymerase II transcription factor activity, ligand-activated sequence-specific DNA binding,protein binding,transcription factor binding,drug…	negative regulation of transcription from RNA polymerase II promoter,glucose metabolic process,proteoglycan metabolic process,generation of precursor metabolites and energy,regulation of transcription from RNA polymerase II promoter,transcription initiation from RNA polymerase II promoter,lipid metabolic process,fatty acid beta-oxidation,vitamin A metabolic process,apoptotic process,heart develop…
Hypoxy / Hypoxy_Rhein	Hypoxy	Hypoxy_Rhein	P48506	GSH1_HUMAN	Glutamate--cysteine ligase catalytic subunit	GCLC	1.22067	1.22067	0.718494	0.505242	4	3	2.33055	133.055	cytosol,glutamate-cysteine ligase complex	magnesium ion binding,glutamate-cysteine ligase activity,ATP binding,glutamate binding,ADP binding,protein heterodimerization activity,coenzyme binding	cysteine metabolic process,glutamate metabolic process,glutathione biosynthetic process,response to oxidative stress,aging,response to nutrient,apoptotic mitochondrial changes,response to heat,response to xenobiotic stimulus,response to hormone,response to activity,L-ascorbic acid metabolic process,negative regulation of protein ubiquitination,positive regulation of proteasomal ubiquitin-dependen…
Hypoxy / Hypoxy_Rhein	Hypoxy	Hypoxy_Rhein	Q9BZM5	ULBP2_HUMAN	UL16-binding protein 2	ULBP2	1.21778	1.21778	0.446921	0.396866	5	5	2.32588	132.588	extracellular region,extracellular space,plasma membrane,cell surface,anchored component of plasma membrane	antigen binding,natural killer cell lectin-like receptor binding	C-terminal protein lipidation,antigen processing and presentation,natural killer cell activation,natural killer cell mediated cytotoxicity
Hypoxy / Hypoxy_Rhein	Hypoxy	Hypoxy_Rhein	O94769	ECM2_HUMAN	Extracellular matrix protein 2	ECM2	1.20485	1.20485	0.000928364	0.00384667	7	9	2.30513	130.513	proteinaceous extracellular matrix,interstitial matrix,extracellular space	integrin binding,heparin binding,collagen V binding	cell-matrix adhesion,positive regulation of cell-substrate adhesion,extracellular matrix organization,axonogenesis
Hypoxy / Hypoxy_Rhein	Hypoxy	Hypoxy_Rhein	P02792	FRIL_HUMAN	Ferritin light chain	FTL	1.20422	1.20422	1.04029e-07	1.29896e-06	70	11	2.30413	130.413	extracellular region,cytosol,intracellular ferritin complex,membrane,azurophil granule lumen,autolysosome,extracellular exosome	iron ion binding,protein binding,ferric iron binding,identical protein binding	iron ion transport,cellular iron ion homeostasis,intracellular sequestering of iron ion,neutrophil degranulation,iron ion homeostasis
Hypoxy / Hypoxy_Rhein	Hypoxy	Hypoxy_Rhein	P17174	AATC_HUMAN	Aspartate aminotransferase, cytoplasmic	GOT1	1.1982	1.1982	0.242523	0.271297	82	21	2.29453	129.453	nucleus,nucleoplasm,cytoplasm,lysosome,cytosol,axon terminus,extracellular exosome,mitochondrion	L-aspartate:2-oxoglutarate aminotransferase activity,phosphatidylserine decarboxylase activity,pyridoxal phosphate binding,carboxylic acid binding,L-cysteine:2-oxoglutarate aminotransferase activity,L-phenylalanine:2-oxoglutarate aminotransferase activity	gluconeogenesis,2-oxoglutarate metabolic process,oxaloacetate metabolic process,glycerol biosynthetic process,aspartate metabolic process,aspartate biosynthetic process,aspartate catabolic process,glutamate metabolic process,Notch signaling pathway,cellular amino acid biosynthetic process,glutamate catabolic process to aspartate,glutamate catabolic process to 2-oxoglutarate,cellular response to i…
Hypoxy / Hypoxy_Rhein	Hypoxy	Hypoxy_Rhein	Q2TAA2;Q2TAA2-2	IAH1_HUMAN	Isoamyl acetate-hydrolyzing esterase 1 homolog;Isoform 2 of Isoamyl acetate-hydrolyzing esterase 1 homolog	IAH1	1.19548	1.19548	0.7346	0.509164	7	3	2.29022	129.022	extracellular exosome;	hydrolase activity;	lipid catabolic process;
Hypoxy / Hypoxy_Rhein	Hypoxy	Hypoxy_Rhein	Q9NY33;Q9NY33-4	DPP3_HUMAN	Dipeptidyl peptidase 3;Isoform 4 of Dipeptidyl peptidase 3	DPP3	1.19428	1.19428	0.00133842	0.00530772	105	32	2.2883	128.83	cytoplasm,cytosol,plasma membrane,nuclear speck,extracellular exosome;	protein binding,metallopeptidase activity,dipeptidyl-peptidase activity,zinc ion binding;	proteolysis;
Hypoxy / Hypoxy_Rhein	Hypoxy	Hypoxy_Rhein	Q00888	PSG4_HUMAN	Pregnancy-specific beta-1-glycoprotein 4	PSG4	1.19356	1.19356	0.000446517	0.00205265	20	16	2.28716	128.716	extracellular exosome		female pregnancy
Hypoxy / Hypoxy_Rhein	Hypoxy	Hypoxy_Rhein	P31947;P31947-2	1433S_HUMAN	14-3-3 protein sigma;Isoform 2 of 14-3-3 protein sigma	SFN	1.19121	1.19121	0.824642	0.538114	4	1	2.28344	128.344	extracellular space,nucleus,mitochondrion,cytosol,cytoplasmic vesicle membrane,extracellular exosome;	protein binding,protein kinase C inhibitor activity,protein kinase binding,protein domain specific binding,identical protein binding,cadherin binding,phosphoprotein binding;	regulation of cyclin-dependent protein serine/threonine kinase activity,release of cytochrome c from mitochondria,keratinocyte development,negative regulation of protein kinase activity,DNA damage response, signal transduction by p53 class mediator resulting in cell cycle arrest,signal transduction,intrinsic apoptotic signaling pathway in response to DNA damage,regulation of epidermal cell divisi…
Hypoxy / Hypoxy_Rhein	Hypoxy	Hypoxy_Rhein	P00533;P00533-2;P00533-3;P00533-4	EGFR_HUMAN	Epidermal growth factor receptor;Isoform 2 of Epidermal growth factor receptor;Isoform 3 of Epidermal growth factor receptor;Isoform 4 of Epidermal growth factor receptor	EGFR	1.17805	1.17805	0.634001	0.475887	12	4	2.26271	126.271	Golgi membrane,extracellular space,nucleus,cytoplasm,endosome,endoplasmic reticulum membrane,plasma membrane,focal adhesion,cell surface,endosome membrane,membrane,integral component of membrane,basolateral plasma membrane,apical plasma membrane,clathrin-coated vesicle membrane,early endosome membrane,nuclear membrane,receptor complex,membrane raft,synapse,perinuclear region of cytoplasm,Shc-EGFR…	glycoprotein binding,chromatin binding,double-stranded DNA binding,MAP kinase kinase kinase activity,protein tyrosine kinase activity,transmembrane receptor protein tyrosine kinase activity,receptor signaling protein tyrosine kinase activity,transmembrane signaling receptor activity,epidermal growth factor-activated receptor activity,Ras guanyl-nucleotide exchange factor activity,integrin binding…	MAPK cascade,activation of MAPKK activity,ossification,embryonic placenta development,positive regulation of protein phosphorylation,hair follicle development,regulation of transcription from RNA polymerase II promoter,translation,response to stress,response to osmotic stress,signal transduction,cell surface receptor signaling pathway,epidermal growth factor receptor signaling pathway,activation …
Hypoxy / Hypoxy_Rhein	Hypoxy	Hypoxy_Rhein	Q9NWV4	CA123_HUMAN	UPF0587 protein C1orf123	C1orf123	1.16739	1.16739	0.589026	0.460359	4	1	2.24606	124.606	extracellular exosome	molecular_function	biological_process
Hypoxy / Hypoxy_Rhein	Hypoxy	Hypoxy_Rhein	O00339;O00339-2;O00339-3	MATN2_HUMAN	Matrilin-2;Isoform 2 of Matrilin-2;Isoform 3 of Matrilin-2	MATN2	1.16308	1.16308	0.000232339	0.00114192	12	10	2.23935	123.935	proteinaceous extracellular matrix,basement membrane,extracellular space,extracellular matrix;;	molecular_function,calcium ion binding,protein binding;;	neuron migration,axon guidance,biological_process,glial cell migration,dendrite regeneration,response to axon injury;;
Hypoxy / Hypoxy_Rhein	Hypoxy	Hypoxy_Rhein	P41222	PTGDS_HUMAN	Prostaglandin-H2 D-isomerase	PTGDS	1.15777	1.15777	0.0208886	0.0488635	29	7	2.23113	123.113	extracellular region,extracellular space,endoplasmic reticulum membrane,rough endoplasmic reticulum,Golgi apparatus,nuclear membrane,perinuclear region of cytoplasm,extracellular exosome	prostaglandin-D synthase activity,transporter activity,retinoid binding,fatty acid binding,protein binding	prostaglandin biosynthetic process,transport,cyclooxygenase pathway,regulation of circadian sleep/wake cycle, sleep
Hypoxy / Hypoxy_Rhein	Hypoxy	Hypoxy_Rhein	Q04760;Q04760-2	LGUL_HUMAN	Lactoylglutathione lyase;Isoform 2 of Lactoylglutathione lyase	GLO1	1.15088	1.15088	0.0015866	0.00620444	30	10	2.22049	122.049	nucleus,cytoplasm,cytosol,plasma membrane,extracellular exosome;	lactoylglutathione lyase activity,zinc ion binding;	carbohydrate metabolic process,pyruvate metabolic process,regulation of transcription from RNA polymerase II promoter,glutathione metabolic process,methylglyoxal metabolic process,osteoclast differentiation,negative regulation of apoptotic process;
Hypoxy / Hypoxy_Rhein	Hypoxy	Hypoxy_Rhein	O95861;O95861-4	BPNT1_HUMAN	3'(2'),5'-bisphosphate nucleotidase 1;Isoform 4 of 3'(2'),5'-bisphosphate nucleotidase 1	BPNT1	1.13745	1.13745	0.930082	0.573264	13	9	2.19991	119.991	cytosol,extracellular exosome;	3'(2'),5'-bisphosphate nucleotidase activity,metal ion binding;	nucleobase-containing compound metabolic process,nervous system development,dephosphorylation,phosphatidylinositol phosphorylation,3'-phosphoadenosine 5'-phosphosulfate metabolic process;
Hypoxy / Hypoxy_Rhein	Hypoxy	Hypoxy_Rhein	Q9P121;Q9P121-2;Q9P121-3;Q9P121-4	NTRI_HUMAN	Neurotrimin;Isoform 2 of Neurotrimin;Isoform 3 of Neurotrimin;Isoform 4 of Neurotrimin	NTM	1.13712	1.13712	0.626676	0.473853	7	5	2.19942	119.942	extracellular region,plasma membrane,anchored component of membrane;;;	protein binding;;;	C-terminal protein lipidation,cell adhesion,neuron recognition;;;
Hypoxy / Hypoxy_Rhein	Hypoxy	Hypoxy_Rhein	P63104	1433Z_HUMAN	14-3-3 protein zeta/delta	YWHAZ	1.13142	1.13142	0.142852	0.192975	86	16	2.19074	119.074	extracellular space,nucleus,nucleoplasm,cytoplasm,mitochondrion,cytosol,focal adhesion,cytoplasmic vesicle membrane,vesicle,melanosome,extracellular exosome,blood microparticle	RNA binding,protein binding,transcription factor binding,protein kinase binding,protein domain specific binding,ubiquitin protein ligase binding,identical protein binding,ion channel binding,cadherin binding	protein targeting,signal transduction,platelet activation,negative regulation of apoptotic process,regulation of mRNA stability,establishment of Golgi localization,membrane organization,Golgi reassembly,positive regulation of protein insertion into mitochondrial membrane involved in apoptotic signaling pathway
Hypoxy / Hypoxy_Rhein	Hypoxy	Hypoxy_Rhein	P46776	RL27A_HUMAN	60S ribosomal protein L27a	RPL27A	1.1267	1.1267	0.659797	0.486166	2	4	2.18359	118.359	endoplasmic reticulum,cytosol,membrane,cytosolic large ribosomal subunit	RNA binding,structural constituent of ribosome,protein binding	nuclear-transcribed mRNA catabolic process, nonsense-mediated decay,rRNA processing,translation,translational initiation,SRP-dependent cotranslational protein targeting to membrane,viral transcription
Hypoxy / Hypoxy_Rhein	Hypoxy	Hypoxy_Rhein	Q13740;Q13740-2	CD166_HUMAN	CD166 antigen;Isoform 2 of CD166 antigen	ALCAM	1.12476	1.12476	0.040358	0.0775276	61	22	2.18065	118.065	immunological synapse,integral component of plasma membrane,focal adhesion,external side of plasma membrane,axon,dendrite,intrinsic component of plasma membrane,neuronal cell body,extracellular exosome,T cell receptor complex;	receptor binding,protein binding;	adaptive immune response,cell adhesion,heterophilic cell-cell adhesion via plasma membrane cell adhesion molecules,signal transduction,motor neuron axon guidance,retinal ganglion cell axon guidance,axon extension involved in axon guidance,neuron projection extension;
Hypoxy / Hypoxy_Rhein	Hypoxy	Hypoxy_Rhein	Q9H299	SH3L3_HUMAN	SH3 domain-binding glutamic acid-rich-like protein 3	SH3BGRL3	1.12071	1.12071	0.37382	0.35463	29	6	2.17455	117.455	cytoplasm,nuclear body,lamellipodium,extracellular exosome	GTPase activator activity,electron carrier activity,protein disulfide oxidoreductase activity,semaphorin receptor binding	regulation of actin filament depolymerization,regulation of actin cytoskeleton organization,regulation of blood vessel endothelial cell migration,positive regulation of GTPase activity,cell redox homeostasis,oxidation-reduction process
Hypoxy / Hypoxy_Rhein	Hypoxy	Hypoxy_Rhein	Q9BXJ0	C1QT5_HUMAN	Complement C1q tumor necrosis factor-related protein 5	C1QTNF5	1.1164	1.1164	0.986004	0.590255	3	2	2.16806	116.806	collagen trimer,extracellular space,bicellular tight junction,apical plasma membrane,lateral plasma membrane,transport vesicle,cell projection,extracellular exosome	identical protein binding	protein secretion,inner ear development,protein trimerization
Hypoxy / Hypoxy_Rhein	Hypoxy	Hypoxy_Rhein	P09104	ENOG_HUMAN	Gamma-enolase	ENO2	1.115	1.115	0.383146	0.360516	74	22	2.16595	116.595	phosphopyruvate hydratase complex,photoreceptor inner segment,extracellular space,cytosol,plasma membrane,membrane,perikaryon,myelin sheath,extracellular exosome	magnesium ion binding,phosphopyruvate hydratase activity,protein binding	gluconeogenesis,glycolytic process,canonical glycolysis
Hypoxy / Hypoxy_Rhein	Hypoxy	Hypoxy_Rhein	P60174;P60174-1	TPIS_HUMAN	Triosephosphate isomerase;Isoform 2 of Triosephosphate isomerase	TPI1	1.11325	1.11325	0.560737	0.446461	128	22	2.16333	116.333	extracellular space,nucleus,cytosol,extracellular exosome;	triose-phosphate isomerase activity,protein binding,ubiquitin protein ligase binding;	gluconeogenesis,glycolytic process,pentose-phosphate shunt,multicellular organism development,glycerol catabolic process,glyceraldehyde-3-phosphate biosynthetic process,canonical glycolysis;
Hypoxy / Hypoxy_Rhein	Hypoxy	Hypoxy_Rhein	Q96G03	PGM2_HUMAN	Phosphoglucomutase-2	PGM2	1.10029	1.10029	0.00145239	0.00573507	45	19	2.14398	114.398	extracellular region,cytosol,secretory granule lumen,extracellular exosome,ficolin-1-rich granule lumen	magnesium ion binding,phosphoglucomutase activity,protein binding,phosphopentomutase activity	glycogen biosynthetic process,glycogen catabolic process,glucose metabolic process,pentose-phosphate shunt,galactose catabolic process,neutrophil degranulation,deoxyribose phosphate catabolic process
Hypoxy / Hypoxy_Rhein	Hypoxy	Hypoxy_Rhein	P51888	PRELP_HUMAN	Prolargin	PRELP	1.08731	1.08731	0.0233759	0.0526278	7	8	2.12478	112.478	extracellular region,proteinaceous extracellular matrix,extracellular space,Golgi lumen,lysosomal lumen,extracellular exosome,extracellular vesicle,extracellular matrix	extracellular matrix structural constituent,heparin binding	skeletal system development,cell aging,keratan sulfate biosynthetic process,keratan sulfate catabolic process,axonogenesis
Hypoxy / Hypoxy_Rhein	Hypoxy	Hypoxy_Rhein	P31946;P31946-2	1433B_HUMAN	14-3-3 protein beta/alpha;Isoform Short of 14-3-3 protein beta/alpha	YWHAB	1.07311	1.07311	0.0328502	0.0671539	113	19	2.10397	110.397	nucleus,cytoplasm,mitochondrion,cytosol,focal adhesion,membrane,transcriptional repressor complex,cytoplasmic vesicle membrane,melanosome,protein complex,perinuclear region of cytoplasm,extracellular exosome;	transcription corepressor activity,protein binding,protein C-terminus binding,enzyme binding,protein domain specific binding,protein complex binding,histone deacetylase binding,cadherin binding,phosphoserine binding,phosphoprotein binding;	MAPK cascade,protein targeting,viral process,negative regulation of protein dephosphorylation,hippo signaling,positive regulation of catalytic activity,regulation of mRNA stability,negative regulation of G-protein coupled receptor protein signaling pathway,negative regulation of transcription, DNA-templated,cytoplasmic sequestering of protein,protein heterooligomerization,membrane organization,po…
Hypoxy / Hypoxy_Rhein	Hypoxy	Hypoxy_Rhein	P08493;P08493-2	MGP_HUMAN	Matrix Gla protein;Isoform 2 of Matrix Gla protein	MGP	1.06697	1.06697	0.439854	0.391924	2	1	2.09503	109.503	proteinaceous extracellular matrix,extracellular matrix,extracellular exosome;	extracellular matrix structural constituent,calcium ion binding,protein binding,structural constituent of bone;	cartilage condensation,ossification,cell differentiation,regulation of bone mineralization;
Hypoxy / Hypoxy_Rhein	Hypoxy	Hypoxy_Rhein	Q9NPG4	PCD12_HUMAN	Protocadherin-12	PCDH12	1.0642	1.0642	0.424894	0.3868	2	3	2.09101	109.101	plasma membrane,integral component of plasma membrane,cell-cell junction,extracellular exosome	calcium ion binding	glycogen metabolic process,cell adhesion,homophilic cell adhesion via plasma membrane adhesion molecules,cell-cell signaling,neuron recognition,calcium-dependent cell-cell adhesion via plasma membrane cell adhesion molecules,labyrinthine layer development
Hypoxy / Hypoxy_Rhein	Hypoxy	Hypoxy_Rhein	O00764	PDXK_HUMAN	Pyridoxal kinase	PDXK	1.06161	1.06161	0.932152	0.573264	31	6	2.08725	108.725	extracellular region,nucleus,cytosol,secretory granule lumen,specific granule lumen,extracellular exosome	magnesium ion binding,ATP binding,zinc ion binding,pyridoxal kinase activity,pyridoxal phosphate binding,potassium ion binding,sodium ion binding,lithium ion binding,protein homodimerization activity	cell proliferation,pyridoxal 5'-phosphate salvage,phosphorylation,vitamin B6 metabolic process,pyridoxal phosphate biosynthetic process,neutrophil degranulation
Hypoxy / Hypoxy_Rhein	Hypoxy	Hypoxy_Rhein	Q6P587	FAHD1_HUMAN	Acylpyruvase FAHD1, mitochondrial	FAHD1	1.05523	1.05523	0.774466	0.521579	14	6	2.07805	107.805	nucleoplasm,mitochondrion,mitochondrial inner membrane,cytosol	oxaloacetate decarboxylase activity,acetylpyruvate hydrolase activity,fumarylpyruvate hydrolase activity,metal ion binding,acylpyruvate hydrolase activity	metabolic process
Hypoxy / Hypoxy_Rhein	Hypoxy	Hypoxy_Rhein	Q13361;Q13361-2	MFAP5_HUMAN	Microfibrillar-associated protein 5;Isoform 2 of Microfibrillar-associated protein 5	MFAP5	1.04719	1.04719	0.121924	0.17332	3	6	2.0665	106.65	microfibril,extracellular region,proteinaceous extracellular matrix,extracellular space;	extracellular matrix structural constituent;	extracellular matrix organization,definitive hemopoiesis,fibril organization;
Hypoxy / Hypoxy_Rhein	Hypoxy	Hypoxy_Rhein	P00450	CERU_HUMAN	Ceruloplasmin	CP	1.04221	1.04221	0.200904	0.24015	4	6	2.05939	105.939	extracellular region,extracellular space,lysosomal membrane,endoplasmic reticulum lumen,extracellular exosome,blood microparticle	ferroxidase activity,copper ion binding,chaperone binding	copper ion transport,cellular iron ion homeostasis,post-translational protein modification,cellular protein metabolic process,oxidation-reduction process
Hypoxy / Hypoxy_Rhein	Hypoxy	Hypoxy_Rhein	Q6YP21;Q6YP21-3	KAT3_HUMAN	Kynurenine--oxoglutarate transaminase 3;Isoform 3 of Kynurenine--oxoglutarate transaminase 3	KYAT3	1.02842	1.02842	0.778457	0.523593	4	2	2.03979	103.979	mitochondrion;	RNA binding,kynurenine-oxoglutarate transaminase activity,pyridoxal phosphate binding,protein homodimerization activity,kynurenine-glyoxylate transaminase activity,cysteine-S-conjugate beta-lyase activity;	2-oxoglutarate metabolic process,cellular amino acid metabolic process,biosynthetic process,kynurenine metabolic process,L-kynurenine metabolic process;
Hypoxy / Hypoxy_Rhein	Hypoxy	Hypoxy_Rhein	P01008	ANT3_HUMAN	Antithrombin-III	SERPINC1	1.02087	1.02087	0.544048	0.439169	46	8	2.02914	102.914	extracellular region,extracellular space,endoplasmic reticulum lumen,plasma membrane,extracellular exosome,blood microparticle	protease binding,serine-type endopeptidase inhibitor activity,protein binding,heparin binding	acute inflammatory response to antigenic stimulus,response to nutrient,lactation,blood coagulation,negative regulation of endopeptidase activity,post-translational protein modification,cellular protein metabolic process,regulation of blood coagulation, intrinsic pathway
Hypoxy / Hypoxy_Rhein	Hypoxy	Hypoxy_Rhein	P07205	PGK2_HUMAN	Phosphoglycerate kinase 2	PGK2	1.01562	1.01562	0.689763	0.495117	3	1	2.02176	102.176	nucleus,cytoplasm,sperm fibrous sheath,extracellular exosome	phosphoglycerate kinase activity,ATP binding	glycolytic process,phosphorylation,flagellated sperm motility
Hypoxy / Hypoxy_Rhein	Hypoxy	Hypoxy_Rhein	Q8WWM9	CYGB_HUMAN	Cytoglobin	CYGB	1.0117	1.0117	0.00967606	0.0263172	3	6	2.01628	101.628	cytosol,nuclear speck,neuron projection,neuronal cell body	catalase activity,peroxidase activity,oxygen transporter activity,iron ion binding,protein binding,nitric oxide dioxygenase activity,oxygen binding,heme binding,fatty acid peroxidase activity	response to hypoxia,response to oxidative stress,negative regulation of fibroblast migration,oxygen transport,fatty acid oxidation,negative regulation of collagen biosynthetic process,regulation of nitric-oxide synthase activity,cellular oxidant detoxification,negative regulation of hepatic stellate cell activation
Hypoxy / Hypoxy_Rhein	Hypoxy	Hypoxy_Rhein	P13473;P13473-2;P13473-3	LAMP2_HUMAN	Lysosome-associated membrane glycoprotein 2;Isoform LAMP-2B of Lysosome-associated membrane glycoprotein 2;Isoform LAMP-2C of Lysosome-associated membrane glycoprotein 2	LAMP2	1.00691	1.00691	0.448836	0.396866	16	5	2.00961	100.961	extracellular space,lysosome,lysosomal membrane,late endosome,plasma membrane,membrane,phagocytic vesicle membrane,platelet dense granule membrane,late endosome membrane,azurophil granule membrane,lysosomal lumen,autolysosome,extracellular exosome,integral component of autophagosome membrane,ficolin-1-rich granule membrane,membrane microdomain;;	protein binding,enzyme binding,protein domain specific binding;;	platelet degranulation,protein targeting,cellular response to starvation,protein import,regulation of protein stability,neutrophil degranulation,muscle cell cellular homeostasis,protein stabilization,chaperone-mediated autophagy,protein targeting to lysosome involved in chaperone-mediated autophagy,autophagosome maturation,lysosomal protein catabolic process;;
Hypoxy / Hypoxy_Rhein	Hypoxy	Hypoxy_Rhein	Q71DI3	H32_HUMAN	Histone H3.2	HIST2H3A	1.00619	1.00619	0.00194621	0.00728055	10	4	2.00861	100.861	nucleosome,extracellular region,nucleus,nucleoplasm,extracellular exosome	DNA binding,chromatin binding,protein binding,histone binding,protein heterodimerization activity	negative regulation of transcription from RNA polymerase II promoter,chromatin silencing at rDNA,chromatin organization,nucleosome assembly,blood coagulation,cellular protein metabolic process,negative regulation of gene expression, epigenetic,positive regulation of gene expression, epigenetic,regulation of gene silencing by miRNA
Hypoxy / Hypoxy_Rhein	Hypoxy	Hypoxy_Rhein	P13693	TCTP_HUMAN	Translationally-controlled tumor protein	TPT1	1.0053	1.0053	0.888481	0.561822	36	9	2.00737	100.737	extracellular space,nucleus,cytoplasm,multivesicular body,cytosol,extracellular exosome,tubulin complex	RNA binding,calcium ion binding,protein binding,microtubule binding	calcium ion transport,cellular calcium ion homeostasis,response to virus,cell differentiation,regulation of apoptotic process,negative regulation of apoptotic process,negative regulation of intrinsic apoptotic signaling pathway in response to DNA damage
Hypoxy / Hypoxy_Rhein	Hypoxy	Hypoxy_Rhein	Q96MT7-2	CFA44_HUMAN	Isoform 2 of Cilia- and flagella-associated protein 44	CFAP44	1.00266	1.00266	0.807393	0.53174	4	1	2.00369	100.369
Hypoxy / Hypoxy_Rhein	Hypoxy	Hypoxy_Rhein	O75223	GGCT_HUMAN	Gamma-glutamylcyclotransferase	GGCT	1.00225	1.00225	0.330388	0.329674	16	9	2.00312	100.312	cytosol,extracellular exosome	gamma-glutamylcyclotransferase activity,protein homodimerization activity	release of cytochrome c from mitochondria,glutathione biosynthetic process
Hypoxy / Hypoxy_Rhein	Hypoxy	Hypoxy_Rhein	P07195	LDHB_HUMAN	L-lactate dehydrogenase B chain	LDHB	0.997709	0.997709	0.116717	0.168835	127	22	1.99683	99.6827	cytoplasm,mitochondrion,cytosol,membrane,myelin sheath,membrane raft,extracellular exosome	L-lactate dehydrogenase activity,protein binding,kinase binding,identical protein binding,NAD binding	carbohydrate metabolic process,lactate metabolic process,pyruvate metabolic process,NAD metabolic process,oxidation-reduction process
Hypoxy / Hypoxy_Rhein	Hypoxy	Hypoxy_Rhein	Q8TER0;Q8TER0-5	SNED1_HUMAN	Sushi, nidogen and EGF-like domain-containing protein 1;Isoform 4 of Sushi, nidogen and EGF-like domain-containing protein 1	SNED1	0.99142	0.99142	0.628197	0.474615	8	8	1.98814	98.814	extracellular exosome;	calcium ion binding;	cell-matrix adhesion;
Hypoxy / Hypoxy_Rhein	Hypoxy	Hypoxy_Rhein	Q14019	COTL1_HUMAN	Coactosin-like protein	COTL1	0.984638	0.984638	0.261693	0.284811	49	11	1.97882	97.8816	extracellular region,nucleus,cytoskeleton,secretory granule lumen,extracellular exosome,ficolin-1-rich granule lumen	actin binding,protein binding,enzyme binding	biological_process,neutrophil degranulation,defense response to fungus
Hypoxy / Hypoxy_Rhein	Hypoxy	Hypoxy_Rhein	Q9P2E7;Q9P2E7-2	PCD10_HUMAN	Protocadherin-10;Isoform 2 of Protocadherin-10	PCDH10	0.982289	0.982289	0.695942	0.496947	8	6	1.9756	97.5597	integral component of plasma membrane;	calcium ion binding;	cell adhesion,homophilic cell adhesion via plasma membrane adhesion molecules,cell-cell signaling,nervous system development;
Hypoxy / Hypoxy_Rhein	Hypoxy	Hypoxy_Rhein	P61981	1433G_HUMAN	14-3-3 protein gamma	YWHAG	0.974954	0.974954	0.121618	0.17332	79	16	1.96558	96.5578	mitochondrion,cytosol,focal adhesion,membrane,cytoplasmic vesicle membrane,myelin sheath,extracellular exosome	RNA binding,protein kinase C binding,insulin-like growth factor receptor binding,protein binding,protein kinase C inhibitor activity,protein domain specific binding,receptor tyrosine kinase binding	G2/M transition of mitotic cell cycle,negative regulation of protein kinase activity,protein targeting,regulation of signal transduction,cellular response to insulin stimulus,regulation of neuron differentiation,regulation of synaptic plasticity,membrane organization,negative regulation of protein serine/threonine kinase activity,ciliary basal body docking,positive regulation of protein insertion…
Hypoxy / Hypoxy_Rhein	Hypoxy	Hypoxy_Rhein	Q9BYT8	NEUL_HUMAN	Neurolysin, mitochondrial	NLN	0.971722	0.971722	0.963529	0.58051	6	9	1.96118	96.1181	extracellular region,mitochondrial intermembrane space,plasma membrane	metalloendopeptidase activity,peptide binding,metal ion binding	regulation of gluconeogenesis,proteolysis,peptide metabolic process,regulation of skeletal muscle fiber differentiation
Hypoxy / Hypoxy_Rhein	Hypoxy	Hypoxy_Rhein	P04179	SODM_HUMAN	Superoxide dismutase [Mn], mitochondrial	SOD2	0.97022	0.97022	0.454536	0.399702	52	15	1.95914	95.9139	mitochondrion,mitochondrial matrix,extracellular exosome	superoxide dismutase activity,manganese ion binding,identical protein binding	response to superoxide,age-dependent response to reactive oxygen species,release of cytochrome c from mitochondria,vasodilation by acetylcholine involved in regulation of systemic arterial blood pressure,regulation of transcription from RNA polymerase II promoter,superoxide metabolic process,mitochondrion organization,regulation of blood pressure,negative regulation of cell proliferation,removal …
Hypoxy / Hypoxy_Rhein	Hypoxy	Hypoxy_Rhein	Q6UX71	PXDC2_HUMAN	Plexin domain-containing protein 2	PLXDC2	0.957822	0.957822	0.538044	0.436099	11	10	1.94238	94.2376	integral component of membrane,extracellular exosome	protein binding
Hypoxy / Hypoxy_Rhein	Hypoxy	Hypoxy_Rhein	P10643	CO7_HUMAN	Complement component C7	C7	0.950527	0.950527	0.000172483	0.000890357	40	27	1.93258	93.2579	extracellular region,membrane attack complex,extracellular exosome		cellular sodium ion homeostasis,complement activation,complement activation, alternative pathway,complement activation, classical pathway,cytolysis,regulation of complement activation
Hypoxy / Hypoxy_Rhein	Hypoxy	Hypoxy_Rhein	Q8TCT8	SPP2A_HUMAN	Signal peptide peptidase-like 2A	SPPL2A	0.94846	0.94846	0.938461	0.57518	4	2	1.92981	92.9812	lysosomal membrane,late endosome,plasma membrane,membrane,Golgi-associated vesicle membrane,late endosome membrane,intracellular membrane-bounded organelle,extracellular exosome,integral component of cytoplasmic side of endoplasmic reticulum membrane,integral component of lumenal side of endoplasmic reticulum membrane	protein binding,aspartic endopeptidase activity, intramembrane cleaving,protein homodimerization activity	membrane protein ectodomain proteolysis,regulation of tumor necrosis factor-mediated signaling pathway,membrane protein intracellular domain proteolysis,membrane protein proteolysis,regulation of immune response
Hypoxy / Hypoxy_Rhein	Hypoxy	Hypoxy_Rhein	P62258	1433E_HUMAN	14-3-3 protein epsilon	YWHAE	0.947023	0.947023	0.052396	0.0947435	118	23	1.92789	92.7891	nucleus,cytoplasm,mitochondrion,cytosol,kinesin complex,focal adhesion,membrane,axon,cytoplasmic vesicle membrane,melanosome,extracellular exosome,Requires Ontology,plasma membrane	RNA binding,calcium channel regulator activity,protein binding,potassium channel regulator activity,Rab guanyl-nucleotide exchange factor activity,enzyme binding,protein domain specific binding,MHC class II protein complex binding,ubiquitin protein ligase binding,histone deacetylase binding,ion channel binding,cadherin binding,protein heterodimerization activity,phosphoserine binding,phosphoprote…	G2/M transition of mitotic cell cycle,MAPK cascade,neuron migration,regulation of heart rate by hormone,protein targeting,viral process,substantia nigra development,hippocampus development,cerebral cortex development,cellular response to heat,hippo signaling,intracellular signal transduction,negative regulation of cysteine-type endopeptidase activity involved in apoptotic process,positive regulat…
Hypoxy / Hypoxy_Rhein	Hypoxy	Hypoxy_Rhein	P13716	HEM2_HUMAN	Delta-aminolevulinic acid dehydratase	ALAD	0.942751	0.942751	0.368636	0.352243	8	6	1.92219	92.2191	extracellular region,extracellular space,nucleus,cytosol,secretory granule lumen,extracellular exosome,ficolin-1-rich granule lumen	catalytic activity,porphobilinogen synthase activity,zinc ion binding,identical protein binding	response to hypoxia,protoporphyrinogen IX biosynthetic process,heme biosynthetic process,response to oxidative stress,response to herbicide,response to iron ion,response to zinc ion,response to aluminum ion,response to ionizing radiation,response to vitamin B1,response to selenium ion,response to activity,response to cobalt ion,response to lipopolysaccharide,response to vitamin E,response to drug…
Hypoxy / Hypoxy_Rhein	Hypoxy	Hypoxy_Rhein	P43652	AFAM_HUMAN	Afamin	AFM	0.938748	0.938748	0.713614	0.503343	8	2	1.91686	91.6864	extracellular region,extracellular space,extracellular exosome,blood microparticle	vitamin E binding	vitamin transport
Hypoxy / Hypoxy_Rhein	Hypoxy	Hypoxy_Rhein	Q01955	CO4A3_HUMAN	Collagen alpha-3(IV) chain	COL4A3	0.938682	0.938682	0.186514	0.2304	3	1	1.91678	91.6777	extracellular region,collagen type IV trimer,basement membrane,endoplasmic reticulum,endoplasmic reticulum lumen,intracellular membrane-bounded organelle	integrin binding,structural molecule activity,extracellular matrix structural constituent,protein binding,metalloendopeptidase inhibitor activity	activation of cysteine-type endopeptidase activity involved in apoptotic process,cell adhesion,cell surface receptor signaling pathway,sensory perception of sound,blood circulation,cell proliferation,negative regulation of cell proliferation,negative regulation of endopeptidase activity,negative regulation of angiogenesis,extracellular matrix organization,collagen catabolic process,glomerular bas…
Hypoxy / Hypoxy_Rhein	Hypoxy	Hypoxy_Rhein	P49746	TSP3_HUMAN	Thrombospondin-3	THBS3	0.929897	0.929897	3.05153e-11	7.42004e-10	28	19	1.90514	90.514	extracellular region,perinuclear region of cytoplasm	calcium ion binding,heparin binding	growth plate cartilage development,cell-matrix adhesion,ossification involved in bone maturation,bone trabecula formation
Hypoxy / Hypoxy_Rhein	Hypoxy	Hypoxy_Rhein	P20933	ASPG_HUMAN	N(4)-(beta-N-acetylglucosaminyl)-L-asparaginase	AGA	0.926747	0.926747	0.551138	0.442442	6	3	1.90098	90.0985	extracellular region,extracellular space,lysosome,endoplasmic reticulum,azurophil granule lumen,extracellular exosome	N4-(beta-N-acetylglucosaminyl)-L-asparaginase activity,peptidase activity,protein self-association	proteolysis,protein deglycosylation,neutrophil degranulation,protein maturation
Hypoxy / Hypoxy_Rhein	Hypoxy	Hypoxy_Rhein	Q9H2G4	TSYL2_HUMAN	Testis-specific Y-encoded-like protein 2	TSPYL2	0.924814	0.924814	0.949001	0.577777	4	1	1.89844	89.844	nucleus,nucleoplasm,nucleolus,cytoplasm	rDNA binding,protein binding	nucleosome assembly,transcription, DNA-templated,regulation of transcription, DNA-templated,cell cycle,negative regulation of DNA replication,regulation of signal transduction,chromatin modification,negative regulation of cell growth,IRE1-mediated unfolded protein response,negative regulation of cell cycle,regulation of protein kinase activity
Hypoxy / Hypoxy_Rhein	Hypoxy	Hypoxy_Rhein	P99999	CYC_HUMAN	Cytochrome c	CYCS	0.916626	0.916626	0.166617	0.215321	55	11	1.8877	88.7696	protein phosphatase type 2A complex,nucleus,mitochondrion,mitochondrial inner membrane,mitochondrial intermembrane space,cytosol,respiratory chain	protein binding,heme binding,electron transporter, transferring electrons from CoQH2-cytochrome c reductase complex and cytochrome c oxidase complex activity,metal ion binding,protein serine/threonine phosphatase activity	mitochondrial electron transport, ubiquinol to cytochrome c,mitochondrial electron transport, cytochrome c to oxygen,protein dephosphorylation,mitochondrion organization,activation of cysteine-type endopeptidase activity involved in apoptotic process by cytochrome c,cellular response to oxidative stress,cellular respiration,intrinsic apoptotic signaling pathway
Hypoxy / Hypoxy_Rhein	Hypoxy	Hypoxy_Rhein	P40925;P40925-3	MDHC_HUMAN	Malate dehydrogenase, cytoplasmic;Isoform 3 of Malate dehydrogenase, cytoplasmic	MDH1	0.913331	0.913331	0.308253	0.316122	68	15	1.88339	88.3388	extracellular space,mitochondrion,cytosol,myelin sheath,extracellular exosome;	malic enzyme activity,protein binding,L-malate dehydrogenase activity,diiodophenylpyruvate reductase activity,NAD binding;	gluconeogenesis,tricarboxylic acid cycle,oxaloacetate metabolic process,malate metabolic process,NADH metabolic process;
Hypoxy / Hypoxy_Rhein	Hypoxy	Hypoxy_Rhein	P28300	LYOX_HUMAN	Protein-lysine 6-oxidase	LOX	0.909411	0.909411	0.300497	0.311977	6	8	1.87828	87.8279	extracellular region,proteinaceous extracellular matrix,collagen trimer,extracellular space,nucleus	protein-lysine 6-oxidase activity,copper ion binding,protein binding	cellular protein modification process,heart development,extracellular matrix organization,collagen fibril organization,lung development,aorta development,wound healing,response to drug,elastic fiber assembly,blood vessel morphogenesis,response to steroid hormone,oxidation-reduction process
Hypoxy / Hypoxy_Rhein	Hypoxy	Hypoxy_Rhein	Q04917	1433F_HUMAN	14-3-3 protein eta	YWHAH	0.90846	0.90846	0.678238	0.492989	24	12	1.87704	87.7041	cytoplasm,mitochondrion,cytosol,plasma membrane,intercalated disc,cytoplasmic vesicle membrane,extracellular exosome	actin binding,insulin-like growth factor receptor binding,protein binding,sodium channel regulator activity,enzyme binding,protein domain specific binding,glucocorticoid receptor binding,ion channel binding,protein heterodimerization activity	regulation of sodium ion transport,glucocorticoid catabolic process,intracellular protein transport,substantia nigra development,glucocorticoid receptor signaling pathway,regulation of neuron differentiation,positive regulation of transcription, DNA-templated,regulation of synaptic plasticity,negative regulation of dendrite morphogenesis,membrane organization,membrane depolarization during action…
Hypoxy / Hypoxy_Rhein	Hypoxy	Hypoxy_Rhein	P23246;P23246-2	SFPQ_HUMAN	Splicing factor, proline- and glutamine-rich;Isoform Short of Splicing factor, proline- and glutamine-rich	SFPQ	0.901342	0.901342	0.493287	0.417779	3	3	1.8678	86.7802	chromatin,nucleus,nucleoplasm,cytoplasm,nuclear matrix,nuclear speck,extracellular matrix,paraspeckles,RNA polymerase II transcription factor complex;	transcription regulatory region sequence-specific DNA binding,RNA polymerase II distal enhancer sequence-specific DNA binding,core promoter binding,DNA binding,chromatin binding,RNA binding,protein binding,protein homodimerization activity,histone deacetylase binding,transcription regulatory region DNA binding;	negative regulation of transcription from RNA polymerase II promoter,alternative mRNA splicing, via spliceosome,double-strand break repair via homologous recombination,transcription, DNA-templated,mRNA processing,RNA splicing,regulation of circadian rhythm,negative regulation of circadian rhythm,positive regulation of sister chromatid cohesion,negative regulation of transcription, DNA-templated,p…
Hypoxy / Hypoxy_Rhein	Hypoxy	Hypoxy_Rhein	Q96FN9	DTD2_HUMAN	D-aminoacyl-tRNA deacylase 2	DTD2	0.896113	0.896113	0.178195	0.224628	2	1	1.86104	86.1044	cellular_component,cytoplasm	aminoacyl-tRNA editing activity,molecular_function,protein binding,D-tyrosyl-tRNA(Tyr) deacylase activity	tRNA metabolic process,regulation of translational fidelity,biological_process
Hypoxy / Hypoxy_Rhein	Hypoxy	Hypoxy_Rhein	B5MCY1	TDR15_HUMAN	Tudor domain-containing protein 15	TDRD15	0.893661	0.893661	0.926661	0.572349	3	1	1.85789	85.7885
Hypoxy / Hypoxy_Rhein	Hypoxy	Hypoxy_Rhein	Q99497	PARK7_HUMAN	Protein/nucleic acid deglycase DJ-1	PARK7	0.88959	0.88959	0.85441	0.547486	68	17	1.85265	85.2649	chromatin,nucleus,cytoplasm,mitochondrion,mitochondrial intermembrane space,mitochondrial matrix,endoplasmic reticulum,cytosol,plasma membrane,cell-cell adherens junction,PML body,axon,cell body,membrane raft,perinuclear region of cytoplasm,extracellular exosome,presynapse,mitochondrial respiratory chain complex I	transcription coactivator activity,mRNA binding,receptor binding,copper ion binding,protein binding,transcription factor binding,peptidase activity,superoxide dismutase copper chaperone activity,oxidoreductase activity, acting on peroxide as acceptor,enzyme binding,kinase binding,cytokine binding,tyrosine 3-monooxygenase activator activity,L-dopa decarboxylase activator activity,protein deglycase…	negative regulation of protein phosphorylation,positive regulation of acute inflammatory response to antigenic stimulus,negative regulation of protein kinase activity,proteolysis,protein deglycosylation,autophagy,inflammatory response,mitochondrion organization,Ras protein signal transduction,single fertilization,adult locomotory behavior,methylglyoxal metabolic process,detoxification of copper i…
Hypoxy / Hypoxy_Rhein	Hypoxy	Hypoxy_Rhein	O75368	SH3L1_HUMAN	SH3 domain-binding glutamic acid-rich-like protein	SH3BGRL	0.880449	0.880449	0.0365958	0.0727194	29	9	1.84095	84.0948	extracellular space,nucleus,cytoplasm,extracellular exosome	SH3/SH2 adaptor activity,SH3 domain binding	positive regulation of signal transduction
Hypoxy / Hypoxy_Rhein	Hypoxy	Hypoxy_Rhein	E9PI22;P0DMB1	P23D1_HUMAN;P23D2_HUMAN	Proline-rich protein 23D1;Proline-rich protein 23D2	PRR23D1;PRR23D2	0.880428	0.880428	0.201133	0.24015	2	1	1.84092	84.0921	;	;	;
Hypoxy / Hypoxy_Rhein	Hypoxy	Hypoxy_Rhein	Q9UBG0	MRC2_HUMAN	C-type mannose receptor 2	MRC2	0.876269	0.876269	0.0443647	0.0834888	24	19	1.83562	83.5622	integral component of plasma membrane,focal adhesion,membrane	transmembrane signaling receptor activity,protein binding,collagen binding,carbohydrate binding	osteoblast differentiation,endocytosis,signal transduction,collagen catabolic process
Hypoxy / Hypoxy_Rhein	Hypoxy	Hypoxy_Rhein	Q13867	BLMH_HUMAN	Bleomycin hydrolase	BLMH	0.875126	0.875126	0.00926946	0.0257207	52	16	1.83417	83.4169	nucleus,cytoplasm,cytosol,extracellular exosome	aminopeptidase activity,carboxypeptidase activity,cysteine-type endopeptidase activity,protein binding,cysteine-type peptidase activity,identical protein binding	protein polyubiquitination,proteolysis,response to toxic substance,response to drug,homocysteine catabolic process
Hypoxy / Hypoxy_Rhein	Hypoxy	Hypoxy_Rhein	P05413	FABPH_HUMAN	Fatty acid-binding protein, heart	FABP3	0.874266	0.874266	0.514224	0.425451	29	9	1.83308	83.3075	extracellular space,cytosol,sarcoplasm,extracellular exosome	long-chain fatty acid transporter activity,protein binding,cytoskeletal protein binding,long-chain fatty acid binding,icosatetraenoic acid binding,oleic acid binding	fatty acid metabolic process,negative regulation of cell proliferation,triglyceride catabolic process,response to insulin,response to drug,cholesterol homeostasis,long-chain fatty acid import,regulation of fatty acid oxidation,phospholipid homeostasis,response to fatty acid,positive regulation of phospholipid biosynthetic process,regulation of phosphatidylcholine biosynthetic process
Hypoxy / Hypoxy_Rhein	Hypoxy	Hypoxy_Rhein	P55001;P55001-2;P55001-3	MFAP2_HUMAN	Microfibrillar-associated protein 2;Isoform A' of Microfibrillar-associated protein 2;Isoform B of Microfibrillar-associated protein 2	MFAP2	0.873635	0.873635	0.0145397	0.0361147	4	2	1.83227	83.2274	microfibril,extracellular region,proteinaceous extracellular matrix;;	;;	extracellular matrix organization,embryonic eye morphogenesis,post-embryonic eye morphogenesis;;
Hypoxy / Hypoxy_Rhein	Hypoxy	Hypoxy_Rhein	P51884	LUM_HUMAN	Lumican	LUM	0.873615	0.873615	0.00418731	0.0136856	86	17	1.83225	83.2248	extracellular region,proteinaceous extracellular matrix,fibrillar collagen trimer,extracellular space,Golgi lumen,lysosomal lumen,extracellular exosome,extracellular matrix	extracellular matrix structural constituent,protein binding,collagen binding	visual perception,response to organic cyclic compound,keratan sulfate biosynthetic process,extracellular matrix organization,collagen fibril organization,positive regulation of transforming growth factor beta1 production,keratan sulfate catabolic process,positive regulation of transcription from RNA polymerase II promoter,cartilage development,response to growth factor,axonogenesis
Hypoxy / Hypoxy_Rhein	Hypoxy	Hypoxy_Rhein	P62805	H4_HUMAN	Histone H4	HIST1H4A	0.872831	0.872831	6.90251e-06	5.39233e-05	27	7	1.83125	83.1253	nuclear chromosome,nuclear chromosome, telomeric region,nucleosome,nuclear nucleosome,extracellular region,nucleus,nucleoplasm,membrane,extracellular matrix,protein complex,extracellular exosome	DNA binding,RNA binding,protein binding,protein domain specific binding,histone binding,protein heterodimerization activity	chromatin silencing at rDNA,double-strand break repair via nonhomologous end joining,nucleosome assembly,DNA replication-dependent nucleosome assembly,DNA replication-independent nucleosome assembly,DNA-templated transcription, initiation,telomere capping,telomere organization,CENP-A containing nucleosome assembly,cellular protein metabolic process,negative regulation of megakaryocyte differentia…
Hypoxy / Hypoxy_Rhein	Hypoxy	Hypoxy_Rhein	P28074	PSB5_HUMAN	Proteasome subunit beta type-5	PSMB5	0.867822	0.867822	0.664215	0.488558	60	11	1.82491	82.4906	proteasome complex,nucleus,nucleoplasm,centrosome,cytosol,proteasome core complex,extracellular exosome	threonine-type endopeptidase activity,protein binding,peptidase activity	MAPK cascade,protein polyubiquitination,stimulatory C-type lectin receptor signaling pathway,antigen processing and presentation of exogenous peptide antigen via MHC class I, TAP-dependent,proteolysis,regulation of cellular amino acid metabolic process,response to oxidative stress,negative regulation of G2/M transition of mitotic cell cycle,viral process,protein deubiquitination,anaphase-promotin…
Hypoxy / Hypoxy_Rhein	Hypoxy	Hypoxy_Rhein	P58546	MTPN_HUMAN	Myotrophin	MTPN	0.865652	0.865652	0.834892	0.54141	5	4	1.82216	82.2163	nucleus,cytosol,F-actin capping protein complex,axon,perinuclear region of cytoplasm,extracellular exosome	sequence-specific DNA binding	regulation of translation,catecholamine metabolic process,positive regulation of macromolecule biosynthetic process,positive regulation of cardiac muscle hypertrophy,cell growth,regulation of striated muscle tissue development,cerebellar granule cell differentiation,neuron differentiation,positive regulation of cell growth,skeletal muscle tissue regeneration,positive regulation of NF-kappaB trans…
Hypoxy / Hypoxy_Rhein	Hypoxy	Hypoxy_Rhein	P61326;Q96A72	MGN_HUMAN;MGN2_HUMAN	Protein mago nashi homolog;Protein mago nashi homolog 2	MAGOH;MAGOHB	0.855925	0.855925	0.123835	0.175496	3	7	1.80992	80.9919	nucleus,nucleoplasm,cytoplasm,nuclear speck,exon-exon junction complex,catalytic step 2 spliceosome;nucleoplasm,exon-exon junction complex,neuronal cell body,catalytic step 2 spliceosome	RNA binding,protein binding;RNA binding,protein binding	nuclear-transcribed mRNA catabolic process, nonsense-mediated decay,regulation of alternative mRNA splicing, via spliceosome,mRNA splicing, via spliceosome,termination of RNA polymerase II transcription,RNA export from nucleus,mRNA export from nucleus,regulation of translation,mRNA 3'-end processing;nuclear-transcribed mRNA catabolic process, nonsense-mediated decay,mRNA splicing, via spliceosome…
Hypoxy / Hypoxy_Rhein	Hypoxy	Hypoxy_Rhein	Q92743	HTRA1_HUMAN	Serine protease HTRA1	HTRA1	0.853947	0.853947	1.86578e-05	0.000124926	27	18	1.80744	80.7439	extracellular region,extracellular space,cytosol,plasma membrane,extracellular matrix,extracellular exosome	serine-type endopeptidase activity,insulin-like growth factor binding,serine-type peptidase activity	regulation of cell growth,placenta development,proteolysis,extracellular matrix disassembly,negative regulation of transforming growth factor beta receptor signaling pathway,negative regulation of BMP signaling pathway,positive regulation of epithelial cell proliferation,negative regulation of defense response to virus,chorionic trophoblast cell differentiation,dentinogenesis
Hypoxy / Hypoxy_Rhein	Hypoxy	Hypoxy_Rhein	Q9NRN5	OLFL3_HUMAN	Olfactomedin-like protein 3	OLFML3	0.842661	0.842661	3.48456e-17	2.29981e-15	52	23	1.79336	79.3355	extracellular vesicle		multicellular organism development
Hypoxy / Hypoxy_Rhein	Hypoxy	Hypoxy_Rhein	P20742	PZP_HUMAN	Pregnancy zone protein	PZP	0.838523	0.838523	0.826008	0.538563	7	2	1.78822	78.8218	extracellular region,extracellular exosome,blood microparticle	endopeptidase inhibitor activity,serine-type endopeptidase inhibitor activity	female pregnancy,negative regulation of endopeptidase activity
Hypoxy / Hypoxy_Rhein	Hypoxy	Hypoxy_Rhein	O95633;O95633-2	FSTL3_HUMAN	Follistatin-related protein 3;Isoform 2 of Follistatin-related protein 3	FSTL3	0.83263	0.83263	0.0308169	0.0644226	3	5	1.78093	78.0929	extracellular region,extracellular space,nucleus,nucleoplasm,endoplasmic reticulum lumen,Golgi apparatus,secretory granule,neuron projection terminus;	fibronectin binding,protein binding,activin binding;	ossification,kidney development,hematopoietic progenitor cell differentiation,transcription, DNA-templated,regulation of transcription from RNA polymerase II promoter,spermatogenesis,male gonad development,positive regulation of cell-cell adhesion,lung development,adrenal gland development,negative regulation of BMP signaling pathway,negative regulation of activin receptor signaling pathway,post-…
Hypoxy / Hypoxy_Rhein	Hypoxy	Hypoxy_Rhein	Q96JB1;Q96JB1-2	DYH8_HUMAN	Dynein heavy chain 8, axonemal;Isoform 2 of Dynein heavy chain 8, axonemal	DNAH8	0.820164	0.820164	0.854085	0.547486	4	1	1.76561	76.5607	cytoplasm,axonemal dynein complex,microtubule,dynein complex;	microtubule motor activity,ATP binding,ATPase activity;	microtubule-based movement,cilium-dependent cell motility;
Hypoxy / Hypoxy_Rhein	Hypoxy	Hypoxy_Rhein	P09960	LKHA4_HUMAN	Leukotriene A-4 hydrolase	LTA4H	0.819446	0.819446	0.386379	0.362819	64	27	1.76473	76.4728	extracellular region,nucleus,nucleoplasm,cytoplasm,cytosol,extracellular exosome,tertiary granule lumen,ficolin-1-rich granule lumen	RNA binding,aminopeptidase activity,epoxide hydrolase activity,leukotriene-A4 hydrolase activity,protein binding,peptidase activity,zinc ion binding,peptide binding,metalloaminopeptidase activity	proteolysis,leukotriene metabolic process,leukotriene biosynthetic process,peptide catabolic process,neutrophil degranulation,cellular protein metabolic process
Hypoxy / Hypoxy_Rhein	Hypoxy	Hypoxy_Rhein	P35237	SPB6_HUMAN	Serpin B6	SERPINB6	0.816831	0.816831	0.109716	0.164366	93	22	1.76153	76.1532	extracellular space,cytoplasm,cytosol,plasma membrane,secretory granule membrane,protein complex,extracellular exosome,tertiary granule membrane,ficolin-1-rich granule membrane,nucleus	protease binding,serine-type endopeptidase inhibitor activity	sensory perception of sound,negative regulation of endopeptidase activity,neutrophil degranulation,cellular response to osmotic stress
Hypoxy / Hypoxy_Rhein	Hypoxy	Hypoxy_Rhein	Q8IXL6	FA20C_HUMAN	Extracellular serine/threonine protein kinase FAM20C	FAM20C	0.806992	0.806992	0.448022	0.396866	2	6	1.74956	74.956	extracellular space,endoplasmic reticulum lumen,Golgi apparatus,extracellular exosome	protein serine/threonine kinase activity,calcium ion binding,protein binding,ATP binding,manganese ion binding	protein phosphorylation,positive regulation of bone mineralization,biomineral tissue development,osteoclast maturation,regulation of fibroblast growth factor receptor signaling pathway,post-translational protein modification,cellular protein metabolic process,positive regulation of osteoblast differentiation,ATP metabolic process,regulation of phosphorus metabolic process,enamel mineralization,od…
Hypoxy / Hypoxy_Rhein	Hypoxy	Hypoxy_Rhein	Q9UNH7;Q9UNH7-2	SNX6_HUMAN	Sorting nexin-6;Isoform 2 of Sorting nexin-6	SNX6	0.800028	0.800028	0.655573	0.485124	2	2	1.74113	74.1135	intracellular,nucleus,cytoplasm,cytosol,extrinsic component of membrane,retromer complex,retromer, tubulation complex,early endosome membrane,tubular endosome;	protein binding,dynactin binding,phosphatidylinositol binding,protein homodimerization activity,protein heterodimerization activity;	intracellular protein transport,endocytosis,negative regulation of epidermal growth factor-activated receptor activity,vesicle organization,regulation of macroautophagy,negative regulation of transforming growth factor beta receptor signaling pathway,retrograde transport, endosome to Golgi,negative regulation of transcription, DNA-templated,regulation of histamine secretion by mast cell;
Hypoxy / Hypoxy_Rhein	Hypoxy	Hypoxy_Rhein	O00115;O00115-2	DNS2A_HUMAN	Deoxyribonuclease-2-alpha;Isoform 2 of Deoxyribonuclease-2-alpha	DNASE2	0.795867	0.795867	0.608977	0.467195	18	7	1.73612	73.612	intracellular,lysosome,extracellular exosome;	DNA binding,deoxyribonuclease II activity;	DNA metabolic process,apoptotic DNA fragmentation,erythrocyte differentiation;
Hypoxy / Hypoxy_Rhein	Hypoxy	Hypoxy_Rhein	O94760	DDAH1_HUMAN	N(G),N(G)-dimethylarginine dimethylaminohydrolase 1	DDAH1	0.795777	0.795777	0.194467	0.235502	27	9	1.73601	73.6012	mitochondrion,cytosol,extracellular exosome	catalytic activity,dimethylargininase activity,amino acid binding,metal ion binding	citrulline metabolic process,regulation of systemic arterial blood pressure,arginine catabolic process,nitric oxide mediated signal transduction,negative regulation of cell proliferation,negative regulation of vascular permeability,positive regulation of nitric oxide biosynthetic process,positive regulation of angiogenesis,regulation of nitric-oxide synthase activity,negative regulation of cellul…
Hypoxy / Hypoxy_Rhein	Hypoxy	Hypoxy_Rhein	P11279	LAMP1_HUMAN	Lysosome-associated membrane glycoprotein 1	LAMP1	0.790059	0.790059	0.727658	0.507934	29	9	1.72915	72.9145	cytoplasm,lysosome,lysosomal membrane,late endosome,multivesicular body,cytosol,plasma membrane,integral component of plasma membrane,synaptic vesicle,external side of plasma membrane,endosome membrane,membrane,dendrite,azurophil granule membrane,sarcolemma,melanosome,neuronal cell body,cytolytic granule,autolysosome,perinuclear region of cytoplasm,phagolysosome membrane,extracellular exosome,alv…	virus receptor activity,protein binding,enzyme binding,protein domain specific binding	granzyme-mediated apoptotic signaling pathway,neutrophil degranulation,positive regulation of natural killer cell degranulation,positive regulation of natural killer cell mediated cytotoxicity,viral entry into host cell,autophagic cell death,protein stabilization,establishment of protein localization to organelle,Golgi to lysosome transport,regulation of organelle transport along microtubule
Hypoxy / Hypoxy_Rhein	Hypoxy	Hypoxy_Rhein	P27797	CALR_HUMAN	Calreticulin	CALR	0.787553	0.787553	0.361525	0.347244	147	28	1.72614	72.6144	acrosomal vesicle,extracellular region,proteinaceous extracellular matrix,extracellular space,intracellular,nucleus,cytoplasm,endoplasmic reticulum,endoplasmic reticulum lumen,smooth endoplasmic reticulum,Golgi apparatus,cytosol,polysome,focal adhesion,external side of plasma membrane,cell surface,membrane,phagocytic vesicle membrane,sarcoplasmic reticulum lumen,endoplasmic reticulum-Golgi interm…	complement component C1q binding,glycoprotein binding,DNA binding,RNA binding,mRNA binding,integrin binding,iron ion binding,calcium ion binding,protein binding,zinc ion binding,carbohydrate binding,ubiquitin protein ligase binding,peptide binding,hormone binding,protein binding involved in protein folding,androgen receptor binding,unfolded protein binding,chaperone binding	negative regulation of transcription from RNA polymerase II promoter,antigen processing and presentation of peptide antigen via MHC class I,antigen processing and presentation of exogenous peptide antigen via MHC class I, TAP-dependent,peptide antigen assembly with MHC class I protein complex,regulation of transcription, DNA-templated,protein folding,protein export from nucleus,cellular calcium i…
Hypoxy / Hypoxy_Rhein	Hypoxy	Hypoxy_Rhein	P13929;P13929-2;P13929-3	ENOB_HUMAN	Beta-enolase;Isoform 2 of Beta-enolase;Isoform 3 of Beta-enolase	ENO3	0.783864	0.783864	0.819788	0.536415	4	1	1.72174	72.1736	phosphopyruvate hydratase complex,extracellular space,cytosol,plasma membrane,membrane,extracellular exosome;;	magnesium ion binding,phosphopyruvate hydratase activity,protein homodimerization activity,protein heterodimerization activity;;	gluconeogenesis,aging,response to drug,skeletal muscle tissue regeneration,canonical glycolysis;;
Hypoxy / Hypoxy_Rhein	Hypoxy	Hypoxy_Rhein	P06733	ENOA_HUMAN	Alpha-enolase	ENO1	0.782192	0.782192	0.909347	0.566379	188	34	1.71974	71.9742	phosphopyruvate hydratase complex,extracellular space,nucleus,cytoplasm,cytosol,plasma membrane,cell surface,membrane,M band,extracellular exosome,cell cortex region	magnesium ion binding,transcriptional repressor activity, RNA polymerase II core promoter proximal region sequence-specific binding,DNA binding,RNA binding,phosphopyruvate hydratase activity,protein binding,protein homodimerization activity,cadherin binding,GTPase binding	negative regulation of transcription from RNA polymerase II promoter,gluconeogenesis,transcription, DNA-templated,response to virus,positive regulation of plasminogen activation,negative regulation of cell growth,negative regulation of transcription, DNA-templated,positive regulation of muscle contraction,canonical glycolysis,negative regulation of hypoxia-induced intrinsic apoptotic signaling pa…
Hypoxy / Hypoxy_Rhein	Hypoxy	Hypoxy_Rhein	P56545-2	CTBP2_HUMAN	Isoform 2 of C-terminal-binding protein 2	CTBP2	0.781982	0.781982	0.959328	0.578981	4	1	1.71949	71.9491
Hypoxy / Hypoxy_Rhein	Hypoxy	Hypoxy_Rhein	P54577	SYYC_HUMAN	Tyrosine--tRNA ligase, cytoplasmic	YARS	0.775292	0.775292	0.511301	0.42492	4	10	1.71154	71.1536	extracellular space,cytoplasm,cytosol,nuclear body,aminoacyl-tRNA synthetase multienzyme complex,methionyl glutamyl tRNA synthetase complex	tRNA binding,RNA binding,tyrosine-tRNA ligase activity,signal transducer activity,interleukin-8 receptor binding,protein binding,ATP binding	tRNA aminoacylation for protein translation,tyrosyl-tRNA aminoacylation,apoptotic process,signal transduction
Hypoxy / Hypoxy_Rhein	Hypoxy	Hypoxy_Rhein	Q8NFV4;Q8NFV4-2;Q8NFV4-3;Q8NFV4-4;Q8NFV4-5;Q8NFV4-6	ABHDB_HUMAN	Protein ABHD11;Isoform 2 of Protein ABHD11;Isoform 3 of Protein ABHD11;Isoform 4 of Protein ABHD11;Isoform 5 of Protein ABHD11;Isoform 6 of Protein ABHD11	ABHD11	0.772231	0.772231	0.110611	0.164366	2	1	1.70791	70.7908	cellular_component,mitochondrion;;;;;	molecular_function,hydrolase activity;;;;;	biological_process;;;;;
Hypoxy / Hypoxy_Rhein	Hypoxy	Hypoxy_Rhein	P28072	PSB6_HUMAN	Proteasome subunit beta type-6	PSMB6	0.765352	0.765352	0.589437	0.460359	28	7	1.69978	69.9784	proteasome complex,nucleus,nucleoplasm,cytosol,proteasome core complex,extracellular exosome	endopeptidase activity,threonine-type endopeptidase activity,cadherin binding	MAPK cascade,protein polyubiquitination,stimulatory C-type lectin receptor signaling pathway,antigen processing and presentation of exogenous peptide antigen via MHC class I, TAP-dependent,regulation of cellular amino acid metabolic process,negative regulation of G2/M transition of mitotic cell cycle,viral process,protein deubiquitination,anaphase-promoting complex-dependent catabolic process,SCF…
Hypoxy / Hypoxy_Rhein	Hypoxy	Hypoxy_Rhein	P02649	APOE_HUMAN	Apolipoprotein E	APOE	0.763078	0.763078	3.13302e-06	2.68047e-05	27	19	1.69711	69.7108	extracellular region,extracellular space,nucleus,cytoplasm,early endosome,endoplasmic reticulum,endoplasmic reticulum lumen,Golgi apparatus,plasma membrane,membrane,dendrite,clathrin-coated endocytic vesicle membrane,extracellular matrix,very-low-density lipoprotein particle,low-density lipoprotein particle,intermediate-density lipoprotein particle,high-density lipoprotein particle,chylomicron,ne…	beta-amyloid binding,structural molecule activity,lipid transporter activity,protein binding,phospholipid binding,heparin binding,lipid binding,cholesterol binding,antioxidant activity,cholesterol transporter activity,identical protein binding,protein homodimerization activity,metal chelating activity,protein dimerization activity,tau protein binding,low-density lipoprotein particle receptor bind…	response to reactive oxygen species,retinoid metabolic process,negative regulation of endothelial cell proliferation,response to dietary excess,regulation of transcription from RNA polymerase II promoter,triglyceride metabolic process,cholesterol catabolic process,cellular calcium ion homeostasis,receptor-mediated endocytosis,cytoskeleton organization,G-protein coupled receptor signaling pathway,…
Hypoxy / Hypoxy_Rhein	Hypoxy	Hypoxy_Rhein	Q6UW63	KDEL1_HUMAN	KDEL motif-containing protein 1	KDELC1	0.759094	0.759094	0.83016	0.540188	2	2	1.69243	69.2427	endoplasmic reticulum lumen	glucosyltransferase activity	glycolipid metabolic process
Hypoxy / Hypoxy_Rhein	Hypoxy	Hypoxy_Rhein	Q12884	SEPR_HUMAN	Prolyl endopeptidase FAP	FAP	0.758088	0.758088	0.323706	0.325114	80	28	1.69125	69.1247	extracellular space,cytoplasm,plasma membrane,focal adhesion,cell surface,integral component of membrane,lamellipodium,lamellipodium membrane,ruffle membrane,apical part of cell,basal part of cell,invadopodium membrane	protease binding,endopeptidase activity,metalloendopeptidase activity,serine-type endopeptidase activity,integrin binding,protein binding,peptidase activity,serine-type peptidase activity,dipeptidyl-peptidase activity,protein homodimerization activity,protein dimerization activity	angiogenesis,proteolysis,cell adhesion,regulation of collagen catabolic process,negative regulation of extracellular matrix disassembly,endothelial cell migration,proteolysis involved in cellular protein catabolic process,regulation of fibrinolysis,negative regulation of cell proliferation involved in contact inhibition,positive regulation of cell cycle arrest,mitotic cell cycle arrest,melanocyte…
Hypoxy / Hypoxy_Rhein	Hypoxy	Hypoxy_Rhein	P24043	LAMA2_HUMAN	Laminin subunit alpha-2	LAMA2	0.756894	0.756894	2.47914e-08	3.63607e-07	33	39	1.68985	68.9848	extracellular region,basement membrane,basal lamina,extracellular space,sarcolemma,dendritic spine,extracellular exosome,extracellular matrix	receptor binding,structural molecule activity	cell adhesion,axon guidance,muscle organ development,Schwann cell differentiation,regulation of cell adhesion,extracellular matrix organization,regulation of cell migration,positive regulation of synaptic transmission, cholinergic,regulation of embryonic development
Hypoxy / Hypoxy_Rhein	Hypoxy	Hypoxy_Rhein	Q92499;Q92499-2	DDX1_HUMAN	ATP-dependent RNA helicase DDX1;Isoform 2 of ATP-dependent RNA helicase DDX1	DDX1	0.752406	0.752406	0.309881	0.316386	4	9	1.6846	68.46	nucleus,nucleoplasm,cytoplasm,cytosol,cytoplasmic stress granule,membrane,intracellular ribonucleoprotein complex,cleavage body,tRNA-splicing ligase complex;	DNA binding,chromatin binding,transcription cofactor activity,RNA binding,RNA helicase activity,double-stranded RNA binding,ATP-dependent RNA helicase activity,nuclease activity,exonuclease activity,protein binding,ATP binding,ATP-dependent helicase activity,poly(A) binding,DNA/RNA helicase activity;	spliceosomal complex assembly,double-strand break repair,transcription, DNA-templated,regulation of transcription, DNA-templated,tRNA splicing, via endonucleolytic cleavage and ligation,regulation of translational initiation,multicellular organism development,response to virus,RNA secondary structure unwinding,DNA duplex unwinding,response to exogenous dsRNA,nucleic acid phosphodiester bond hydro…
Hypoxy / Hypoxy_Rhein	Hypoxy	Hypoxy_Rhein	Q9BUD6	SPON2_HUMAN	Spondin-2	SPON2	0.751601	0.751601	0.00509414	0.015902	19	11	1.68366	68.366	proteinaceous extracellular matrix,extracellular space,extracellular exosome	lipopolysaccharide binding,antigen binding,protein binding,metal ion binding	mast cell mediated immunity,cell adhesion,axon guidance,opsonization,positive regulation of interleukin-6 production,positive regulation of tumor necrosis factor production,induction of bacterial agglutination,innate immune response,defense response to fungus,defense response to virus,positive regulation of macrophage cytokine production,cellular response to lipopolysaccharide
Hypoxy / Hypoxy_Rhein	Hypoxy	Hypoxy_Rhein	Q15417;Q15417-3	CNN3_HUMAN	Calponin-3;Isoform 3 of Calponin-3	CNN3	0.750874	0.750874	0.401918	0.371372	3	3	1.68281	68.2812	cytosol,cell-cell adherens junction,focal adhesion,postsynaptic density,actin cytoskeleton,neuronal cell body,dendritic spine;	actin binding,calmodulin binding,microtubule binding,cadherin binding involved in cell-cell adhesion;	epithelial cell differentiation,actomyosin structure organization,negative regulation of ATPase activity,cell-cell adhesion;
Hypoxy / Hypoxy_Rhein	Hypoxy	Hypoxy_Rhein	P01019	ANGT_HUMAN	Angiotensinogen	AGT	0.749045	0.749045	0.00624263	0.0187279	19	11	1.68068	68.068	extracellular region,extracellular space,cytosol,extracellular exosome,blood microparticle	serine-type endopeptidase inhibitor activity,hormone activity,protein binding,growth factor activity,type 1 angiotensin receptor binding,type 2 angiotensin receptor binding	regulation of cell growth,positive regulation of cytokine production,kidney development,blood vessel remodeling,angiotensin maturation,regulation of blood volume by renin-angiotensin,renin-angiotensin regulation of aldosterone production,regulation of renal output by angiotensin,regulation of heart rate,regulation of blood vessel size by renin-angiotensin,renal system process,angiotensin-mediated…
Hypoxy / Hypoxy_Rhein	Hypoxy	Hypoxy_Rhein	P25786;P25786-2	PSA1_HUMAN	Proteasome subunit alpha type-1;Isoform Long of Proteasome subunit alpha type-1	PSMA1	0.741493	0.741493	0.31658	0.319693	91	21	1.67191	67.1906	proteasome complex,nucleus,nucleoplasm,centrosome,cytosol,proteasome core complex,polysome,proteasome core complex, alpha-subunit complex,extracellular exosome;	RNA binding,threonine-type endopeptidase activity,protein binding;	MAPK cascade,protein polyubiquitination,stimulatory C-type lectin receptor signaling pathway,antigen processing and presentation of exogenous peptide antigen via MHC class I, TAP-dependent,regulation of cellular amino acid metabolic process,negative regulation of G2/M transition of mitotic cell cycle,protein deubiquitination,anaphase-promoting complex-dependent catabolic process,SCF-dependent pro…
Hypoxy / Hypoxy_Rhein	Hypoxy	Hypoxy_Rhein	P27695	APEX1_HUMAN	DNA-(apurinic or apyrimidinic site) lyase	APEX1	0.738274	0.738274	0.481767	0.41108	37	13	1.66818	66.8179	nuclear chromosome, telomeric region,nucleus,nucleoplasm,transcription factor complex,nucleolus,cytoplasm,mitochondrion,endoplasmic reticulum,centrosome,ribosome,nuclear speck,perinuclear region of cytoplasm	DNA binding,damaged DNA binding,double-stranded telomeric DNA binding,transcription coactivator activity,transcription corepressor activity,RNA binding,DNA-(apurinic or apyrimidinic site) lyase activity,endonuclease activity,endodeoxyribonuclease activity,RNA-DNA hybrid ribonuclease activity,phosphodiesterase I activity,uracil DNA N-glycosylase activity,protein binding,phosphoric diester hydrolas…	telomere maintenance,DNA repair,base-excision repair,base-excision repair, base-free sugar-phosphate removal,DNA recombination,transcription, DNA-templated,regulation of transcription, DNA-templated,aging,negative regulation of smooth muscle cell migration,response to drug,regulation of mRNA stability,cell redox homeostasis,positive regulation of DNA repair,oxidation-reduction process,cellular re…
Hypoxy / Hypoxy_Rhein	Hypoxy	Hypoxy_Rhein	O14818	PSA7_HUMAN	Proteasome subunit alpha type-7	PSMA7	0.734287	0.734287	0.561459	0.446461	58	16	1.66357	66.3575	proteasome complex,nucleus,nucleoplasm,cytosol,proteasome core complex,proteasome core complex, alpha-subunit complex,extracellular exosome,postsynapse	threonine-type endopeptidase activity,protein binding,identical protein binding	MAPK cascade,protein polyubiquitination,stimulatory C-type lectin receptor signaling pathway,antigen processing and presentation of exogenous peptide antigen via MHC class I, TAP-dependent,regulation of cellular amino acid metabolic process,negative regulation of G2/M transition of mitotic cell cycle,viral process,protein deubiquitination,anaphase-promoting complex-dependent catabolic process,SCF…
Hypoxy / Hypoxy_Rhein	Hypoxy	Hypoxy_Rhein	P98095;P98095-2	FBLN2_HUMAN	Fibulin-2;Isoform 2 of Fibulin-2	FBLN2	0.732463	0.732463	7.17608e-10	1.41079e-08	52	30	1.66147	66.1473	extracellular region,proteinaceous extracellular matrix,extracellular space,extracellular matrix,extracellular exosome,extracellular vesicle;	extracellular matrix structural constituent,calcium ion binding,extracellular matrix binding;	positive regulation of cell-substrate adhesion;
Hypoxy / Hypoxy_Rhein	Hypoxy	Hypoxy_Rhein	Q06828	FMOD_HUMAN	Fibromodulin	FMOD	0.730609	0.730609	0.000153222	0.000818366	21	8	1.65934	65.9339	extracellular region,proteinaceous extracellular matrix,extracellular space,Golgi lumen,lysosomal lumen,extracellular matrix		transforming growth factor beta receptor complex assembly,keratan sulfate biosynthetic process,collagen fibril organization,keratan sulfate catabolic process,axonogenesis
Hypoxy / Hypoxy_Rhein	Hypoxy	Hypoxy_Rhein	P06744	G6PI_HUMAN	Glucose-6-phosphate isomerase	GPI	0.730263	0.730263	0.344374	0.339596	191	33	1.65894	65.8942	extracellular region,extracellular space,nucleoplasm,cytosol,plasma membrane,membrane,secretory granule lumen,neuron projection,myelin sheath,ciliary membrane,extracellular exosome,ficolin-1-rich granule lumen	glucose-6-phosphate isomerase activity,cytokine activity,growth factor activity,intramolecular transferase activity,ubiquitin protein ligase binding,monosaccharide binding	angiogenesis,in utero embryonic development,mesoderm formation,carbohydrate metabolic process,gluconeogenesis,humoral immune response,hemostasis,learning or memory,methylglyoxal biosynthetic process,response to estradiol,response to progesterone,response to testosterone,erythrocyte homeostasis,response to immobilization stress,response to muscle stretch,glucose homeostasis,negative regulation of …
Hypoxy / Hypoxy_Rhein	Hypoxy	Hypoxy_Rhein	P09622	DLDH_HUMAN	Dihydrolipoyl dehydrogenase, mitochondrial	DLD	0.724774	0.724774	0.728041	0.507934	56	17	1.65264	65.2642	nucleoplasm,mitochondrion,mitochondrial matrix,motile cilium,acrosomal matrix,myelin sheath,oxoglutarate dehydrogenase complex,pyruvate dehydrogenase complex	dihydrolipoyl dehydrogenase activity,lipoamide binding,flavin adenine dinucleotide binding,NAD binding,pyruvate dehydrogenase (NAD+) activity	pyruvate metabolic process,tricarboxylic acid cycle,2-oxoglutarate metabolic process,mitochondrial electron transport, NADH to ubiquinone,proteolysis,lysine catabolic process,gastrulation,aging,branched-chain amino acid catabolic process,lipoate metabolic process,regulation of acetyl-CoA biosynthetic process from pyruvate,cellular nitrogen compound metabolic process,regulation of membrane potenti…
Hypoxy / Hypoxy_Rhein	Hypoxy	Hypoxy_Rhein	P62244	RS15A_HUMAN	40S ribosomal protein S15a	RPS15A	0.721773	0.721773	0.761882	0.517631	2	5	1.64921	64.9208	nucleoplasm,cytoplasm,mitochondrion,cytosol,membrane,cytosolic small ribosomal subunit,extracellular matrix,extracellular exosome	RNA binding,structural constituent of ribosome,protein binding	nuclear-transcribed mRNA catabolic process, nonsense-mediated decay,rRNA processing,translation,translational initiation,SRP-dependent cotranslational protein targeting to membrane,positive regulation of cell proliferation,response to virus,viral transcription,positive regulation of cell cycle
Hypoxy / Hypoxy_Rhein	Hypoxy	Hypoxy_Rhein	P61626	LYSC_HUMAN	Lysozyme C	LYZ	0.719885	0.719885	0.0109796	0.0289035	10	7	1.64705	64.705	extracellular region,extracellular space,azurophil granule lumen,specific granule lumen,extracellular exosome,tertiary granule lumen	lysozyme activity,identical protein binding	retina homeostasis,inflammatory response,antimicrobial humoral response,cytolysis,killing of cells of other organism,defense response to bacterium,neutrophil degranulation,cellular protein metabolic process
Hypoxy / Hypoxy_Rhein	Hypoxy	Hypoxy_Rhein	O60869;O60869-2;O60869-3	EDF1_HUMAN	Endothelial differentiation-related factor 1;Isoform 2 of Endothelial differentiation-related factor 1;Isoform 3 of Endothelial differentiation-related factor 1	EDF1	0.718955	0.718955	0.0802552	0.132421	2	2	1.64599	64.5989	intracellular,nucleus,nucleolus,cytoplasm,cytosol,extracellular exosome,transcription factor TFIID complex;;	transcription coactivator activity,RNA binding,protein binding,calmodulin binding,sequence-specific DNA binding,transcription factor activity, sequence-specific DNA binding,histone acetyltransferase activity,methyltransferase activity;;	transcription, DNA-templated,regulation of transcription, DNA-templated,multicellular organism development,regulation of lipid metabolic process,positive regulation of DNA binding,endothelial cell differentiation,positive regulation of transcription, DNA-templated;;
Hypoxy / Hypoxy_Rhein	Hypoxy	Hypoxy_Rhein	Q9UBX5	FBLN5_HUMAN	Fibulin-5	FBLN5	0.71343	0.71343	7.33909e-05	0.000429125	11	9	1.6397	63.9698	extracellular region,proteinaceous extracellular matrix,extracellular space,extracellular matrix,extracellular exosome,elastic fiber	integrin binding,calcium ion binding,protein binding,protein C-terminus binding,protein homodimerization activity	regulation of cell growth,cell-matrix adhesion,extracellular matrix organization,protein localization to cell surface,secretion,elastic fiber assembly,regulation of removal of superoxide radicals
Hypoxy / Hypoxy_Rhein	Hypoxy	Hypoxy_Rhein	P16083	NQO2_HUMAN	Ribosyldihydronicotinamide dehydrogenase [quinone]	NQO2	0.700351	0.700351	0.858156	0.548107	9	6	1.6249	62.49	nucleoplasm,cytosol,extracellular exosome	dihydronicotinamide riboside quinone reductase activity,protein binding,zinc ion binding,electron carrier activity,oxidoreductase activity,oxidoreductase activity, acting on other nitrogenous compounds as donors,chloride ion binding,protein homodimerization activity,FAD binding,melatonin binding,Requires Ontology	xenobiotic metabolic process,memory,positive regulation of neuron apoptotic process,oxidation-reduction process,positive regulation of ERK1 and ERK2 cascade,positive regulation of vascular smooth muscle cell proliferation,positive regulation of reactive oxygen species metabolic process
Hypoxy / Hypoxy_Rhein	Hypoxy	Hypoxy_Rhein	Q96C23	GALM_HUMAN	Aldose 1-epimerase	GALM	0.699358	0.699358	0.678526	0.492989	5	3	1.62378	62.3782	cytoplasm,extracellular exosome	aldose 1-epimerase activity,carbohydrate binding	glucose metabolic process,galactose metabolic process,galactose catabolic process via UDP-galactose
Hypoxy / Hypoxy_Rhein	Hypoxy	Hypoxy_Rhein	Q13643	FHL3_HUMAN	Four and a half LIM domains protein 3	FHL3	0.692424	0.692424	0.782143	0.523695	2	2	1.616	61.5996	stress fiber,nucleus,focal adhesion,Z disc	actin binding,protein binding,metal ion binding	muscle organ development,actin cytoskeleton organization
Hypoxy / Hypoxy_Rhein	Hypoxy	Hypoxy_Rhein	P08962;P08962-2;P08962-3	CD63_HUMAN	CD63 antigen;Isoform 2 of CD63 antigen;Isoform 3 of CD63 antigen	CD63	0.692331	0.692331	0.265618	0.287727	14	3	1.61589	61.5893	extracellular space,lysosomal membrane,plasma membrane,integral component of plasma membrane,cell surface,endosome membrane,platelet dense granule membrane,intrinsic component of plasma membrane,late endosome membrane,endosome lumen,multivesicular body membrane,azurophil granule membrane,melanosome,extracellular exosome,multivesicular body, internal vesicle;;	protein binding;;	positive regulation of receptor internalization,platelet degranulation,cell-matrix adhesion,protein transport,cell migration,cellular protein localization,endosome to melanosome transport,neutrophil degranulation,pigment granule maturation,regulation of vascular endothelial growth factor signaling pathway,regulation of rubidium ion transport,positive regulation of integrin-mediated signaling path…
Hypoxy / Hypoxy_Rhein	Hypoxy	Hypoxy_Rhein	P50452	SPB8_HUMAN	Serpin B8	SERPINB8	0.689789	0.689789	0.685947	0.494782	24	8	1.61305	61.3047	extracellular space,cytosol,extracellular exosome	serine-type endopeptidase inhibitor activity,protein binding	negative regulation of endopeptidase activity,epithelial cell-cell adhesion
Hypoxy / Hypoxy_Rhein	Hypoxy	Hypoxy_Rhein	P49721	PSB2_HUMAN	Proteasome subunit beta type-2	PSMB2	0.683949	0.683949	0.467742	0.40479	53	17	1.60653	60.6531	proteasome complex,nucleus,nucleoplasm,cytosol,proteasome core complex,membrane,extracellular exosome	threonine-type endopeptidase activity,protein binding	MAPK cascade,protein polyubiquitination,stimulatory C-type lectin receptor signaling pathway,antigen processing and presentation of exogenous peptide antigen via MHC class I, TAP-dependent,regulation of cellular amino acid metabolic process,response to organonitrogen compound,negative regulation of G2/M transition of mitotic cell cycle,response to organic cyclic compound,viral process,protein deu…
Hypoxy / Hypoxy_Rhein	Hypoxy	Hypoxy_Rhein	Q8IUX7	AEBP1_HUMAN	Adipocyte enhancer-binding protein 1	AEBP1	0.683399	0.683399	3.2696e-10	6.86616e-09	33	23	1.60592	60.5919	extracellular space,nucleus,cytoplasm,extracellular exosome,extracellular matrix	RNA polymerase II regulatory region sequence-specific DNA binding,transcriptional repressor activity, RNA polymerase II transcription regulatory region sequence-specific binding,transcription factor activity, sequence-specific DNA binding,transcription corepressor activity,carboxypeptidase activity,metallocarboxypeptidase activity,calmodulin binding,zinc ion binding	negative regulation of transcription from RNA polymerase II promoter,skeletal system development,transcription, DNA-templated,peptide metabolic process,muscle organ development,protein processing
Hypoxy / Hypoxy_Rhein	Hypoxy	Hypoxy_Rhein	P15586	GNS_HUMAN	N-acetylglucosamine-6-sulfatase	GNS	0.680407	0.680407	0.179021	0.225327	57	17	1.60259	60.2592	extracellular region,azurophil granule lumen,lysosomal lumen,extracellular exosome,ficolin-1-rich granule lumen	protein binding,N-acetylglucosamine-6-sulfatase activity,sulfuric ester hydrolase activity,metal ion binding	glycosaminoglycan catabolic process,keratan sulfate catabolic process,neutrophil degranulation
Hypoxy / Hypoxy_Rhein	Hypoxy	Hypoxy_Rhein	Q15063-2	POSTN_HUMAN	Isoform 2 of Periostin	POSTN	0.674145	0.674145	0.0227683	0.0519118	4	2	1.59565	59.565
Hypoxy / Hypoxy_Rhein	Hypoxy	Hypoxy_Rhein	P29966	MARCS_HUMAN	Myristoylated alanine-rich C-kinase substrate	MARCKS	0.669921	0.669921	0.678176	0.492989	17	9	1.59099	59.0985	centrosome,plasma membrane,focal adhesion,cell cortex,actin cytoskeleton,actin filament bundle,germinal vesicle,extracellular exosome	protein kinase C binding,calmodulin binding,identical protein binding,actin filament binding	regulation of insulin secretion,actin filament bundle assembly,protein homooligomerization,actin crosslink formation
Hypoxy / Hypoxy_Rhein	Hypoxy	Hypoxy_Rhein	P15289;P15289-2	ARSA_HUMAN	Arylsulfatase A;Isoform 2 of Arylsulfatase A	ARSA	0.667501	0.667501	0.483108	0.4118	10	6	1.58832	58.8319	extracellular region,lysosome,endoplasmic reticulum lumen,azurophil granule lumen,lysosomal lumen,extracellular exosome;	arylsulfatase activity,cerebroside-sulfatase activity,calcium ion binding,protein binding,sulfuric ester hydrolase activity;	glycosphingolipid metabolic process,neutrophil degranulation,post-translational protein modification;
Hypoxy / Hypoxy_Rhein	Hypoxy	Hypoxy_Rhein	P62280	RS11_HUMAN	40S ribosomal protein S11	RPS11	0.66622	0.66622	0.234308	0.264348	3	7	1.58691	58.6909	nucleoplasm,nucleolus,cytoplasm,cytosol,ribosome,focal adhesion,membrane,cytosolic small ribosomal subunit,extracellular matrix,extracellular exosome	RNA binding,structural constituent of ribosome,protein binding,rRNA binding	nuclear-transcribed mRNA catabolic process, nonsense-mediated decay,osteoblast differentiation,rRNA processing,translation,translational initiation,SRP-dependent cotranslational protein targeting to membrane,viral transcription
Hypoxy / Hypoxy_Rhein	Hypoxy	Hypoxy_Rhein	Q15582	BGH3_HUMAN	Transforming growth factor-beta-induced protein ig-h3	TGFBI	0.658952	0.658952	0.0131427	0.0336394	181	44	1.57894	57.8935	extracellular region,basement membrane,extracellular space,trans-Golgi network,plasma membrane,extracellular matrix,extracellular exosome	integrin binding,protein binding,collagen binding,extracellular matrix binding	angiogenesis,chondrocyte differentiation,cell adhesion,negative regulation of cell adhesion,visual perception,cell proliferation,extracellular matrix organization,cellular protein metabolic process,response to stimulus
Hypoxy / Hypoxy_Rhein	Hypoxy	Hypoxy_Rhein	Q15063	POSTN_HUMAN	Periostin	POSTN	0.656927	0.656927	5.52416e-19	4.2536e-17	145	73	1.57672	57.6721	proteinaceous extracellular matrix,extracellular space,trans-Golgi network,extracellular matrix,neuromuscular junction	protein binding,heparin binding,metal ion binding	skeletal system development,response to hypoxia,negative regulation of cell-matrix adhesion,regulation of systemic arterial blood pressure,cell adhesion,regulation of Notch signaling pathway,response to mechanical stimulus,response to muscle activity,positive regulation of smooth muscle cell migration,extracellular matrix organization,response to estradiol,cellular response to fibroblast growth f…
Hypoxy / Hypoxy_Rhein	Hypoxy	Hypoxy_Rhein	Q9BYZ2	LDH6B_HUMAN	L-lactate dehydrogenase A-like 6B	LDHAL6B	0.656398	0.656398	0.989555	0.591046	8	1	1.57614	57.6143	nucleus,mitochondrial matrix	L-lactate dehydrogenase activity,protein binding	carbohydrate metabolic process,pyruvate metabolic process,oxidation-reduction process
Hypoxy / Hypoxy_Rhein	Hypoxy	Hypoxy_Rhein	O95336	6PGL_HUMAN	6-phosphogluconolactonase	PGLS	0.656145	0.656145	0.624543	0.472627	37	12	1.57587	57.5866	cytoplasm,cytosol,extracellular exosome	protein binding,6-phosphogluconolactonase activity	carbohydrate metabolic process,pentose-phosphate shunt,pentose-phosphate shunt, oxidative branch
Hypoxy / Hypoxy_Rhein	Hypoxy	Hypoxy_Rhein	Q16881;Q16881-3;Q16881-4	TRXR1_HUMAN	Thioredoxin reductase 1, cytoplasmic;Isoform 3 of Thioredoxin reductase 1, cytoplasmic;Isoform 4 of Thioredoxin reductase 1, cytoplasmic	TXNRD1	0.653605	0.653605	0.944592	0.576904	163	32	1.57309	57.3094	fibrillar center,nucleoplasm,mitochondrion,cytosol,extracellular exosome;;	thioredoxin-disulfide reductase activity,protein binding,electron carrier activity,protein disulfide oxidoreductase activity,flavin adenine dinucleotide binding,methylselenol reductase activity,methylseleninic acid reductase activity;;	response to oxygen radical,selenium compound metabolic process,signal transduction,nucleobase-containing small molecule interconversion,regulation of lipid metabolic process,cellular response to oxidative stress,cell redox homeostasis,oxidation-reduction process,cellular oxidant detoxification;;
Hypoxy / Hypoxy_Rhein	Hypoxy	Hypoxy_Rhein	P42785	PCP_HUMAN	Lysosomal Pro-X carboxypeptidase	PRCP	0.653086	0.653086	0.0439389	0.0831958	30	10	1.57253	57.2528	plasma membrane,azurophil granule membrane,basal part of cell,extracellular exosome,ficolin-1-rich granule membrane	serine-type carboxypeptidase activity,protein binding	regulation of thyroid hormone mediated signaling pathway,plasma kallikrein-kinin cascade,negative regulation of systemic arterial blood pressure,proteolysis,blood coagulation, intrinsic pathway,glucose homeostasis,neutrophil degranulation,regulation of blood vessel endothelial cell migration,angiogenesis involved in wound healing,energy homeostasis,regulation of reactive oxygen species metabolic …
Hypoxy / Hypoxy_Rhein	Hypoxy	Hypoxy_Rhein	Q92542;Q92542-2	NICA_HUMAN	Nicastrin;Isoform 2 of Nicastrin	NCSTN	0.652359	0.652359	0.531454	0.433801	17	6	1.57174	57.1736	lysosomal membrane,endoplasmic reticulum,Golgi apparatus,plasma membrane,integral component of plasma membrane,focal adhesion,membrane,integral component of membrane,azurophil granule membrane,melanosome,extracellular exosome,gamma-secretase complex;	endopeptidase activity,protein binding;	myeloid cell homeostasis,proteolysis,membrane protein ectodomain proteolysis,Notch signaling pathway,Notch receptor processing,protein processing,membrane protein intracellular domain proteolysis,beta-amyloid formation,T cell proliferation,amyloid precursor protein metabolic process,amyloid precursor protein catabolic process,positive regulation of apoptotic process,positive regulation of catalyt…
Hypoxy / Hypoxy_Rhein	Hypoxy	Hypoxy_Rhein	P10915	HPLN1_HUMAN	Hyaluronan and proteoglycan link protein 1	HAPLN1	0.650951	0.650951	0.000505971	0.00223692	63	20	1.5702	57.0203	extracellular region,proteinaceous extracellular matrix,extracellular matrix	extracellular matrix structural constituent,hyaluronic acid binding	skeletal system development,cell adhesion,central nervous system development,extracellular matrix organization
Hypoxy / Hypoxy_Rhein	Hypoxy	Hypoxy_Rhein	O00625	PIR_HUMAN	Pirin	PIR	0.646897	0.646897	0.880065	0.558887	4	1	1.5658	56.5797	nucleus,nucleoplasm,cytoplasm,cytosol	transcription cofactor activity,protein binding,quercetin 2,3-dioxygenase activity,metal ion binding	regulation of transcription, DNA-templated,transcription from RNA polymerase II promoter,digestion,monocyte differentiation,oxidation-reduction process
Hypoxy / Hypoxy_Rhein	Hypoxy	Hypoxy_Rhein	P27824;P27824-2	CALX_HUMAN	Calnexin;Isoform 2 of Calnexin	CANX	0.642897	0.642897	0.83815	0.541765	4	9	1.56146	56.1462	endoplasmic reticulum,endoplasmic reticulum lumen,endoplasmic reticulum membrane,smooth endoplasmic reticulum,rough endoplasmic reticulum,ribosome,membrane,axon,extracellular matrix,dendrite cytoplasm,melanosome,neuronal cell body,dendritic spine,myelin sheath,protein complex,ER-mitochondrion membrane contact site,extracellular exosome,integral component of lumenal side of endoplasmic reticulum m…	glycoprotein binding,RNA binding,calcium ion binding,protein binding,carbohydrate binding,apolipoprotein binding,ionotropic glutamate receptor binding,unfolded protein binding;	antigen processing and presentation of peptide antigen via MHC class I,protein folding,aging,protein secretion,antigen processing and presentation of exogenous peptide antigen via MHC class II,protein folding in endoplasmic reticulum,synaptic vesicle endocytosis,chaperone-mediated protein folding,clathrin-dependent endocytosis;
Hypoxy / Hypoxy_Rhein	Hypoxy	Hypoxy_Rhein	P78539;P78539-2;P78539-5	SRPX_HUMAN	Sushi repeat-containing protein SRPX;Isoform 2 of Sushi repeat-containing protein SRPX;Isoform 5 of Sushi repeat-containing protein SRPX	SRPX	0.64259	0.64259	6.26528e-05	0.000371097	17	23	1.56113	56.1129	autophagosome,endoplasmic reticulum,cell surface,membrane;;	;;	phagolysosome assembly,autophagy,cell adhesion,response to endoplasmic reticulum stress,negative regulation of cell proliferation involved in contact inhibition,positive regulation of extrinsic apoptotic signaling pathway in absence of ligand;;
Hypoxy / Hypoxy_Rhein	Hypoxy	Hypoxy_Rhein	Q15063-3	POSTN_HUMAN	Isoform 3 of Periostin	POSTN	0.640779	0.640779	9.03053e-06	6.67537e-05	12	5	1.55917	55.9171
Hypoxy / Hypoxy_Rhein	Hypoxy	Hypoxy_Rhein	P16930	FAAA_HUMAN	Fumarylacetoacetase	FAH	0.639285	0.639285	0.441414	0.392557	28	10	1.55756	55.7557	cytosol,extracellular exosome	fumarylacetoacetase activity,protein binding,metal ion binding	arginine catabolic process,L-phenylalanine catabolic process,tyrosine catabolic process
Hypoxy / Hypoxy_Rhein	Hypoxy	Hypoxy_Rhein	P51858	HDGF_HUMAN	Hepatoma-derived growth factor	HDGF	0.636258	0.636258	0.116759	0.168835	17	6	1.55429	55.4292	extracellular space,nucleoplasm,cytoplasm,transcriptional repressor complex	nucleotide binding,RNA polymerase II transcription corepressor activity,transcription corepressor binding,DNA binding,RNA binding,growth factor activity,heparin binding	negative regulation of transcription from RNA polymerase II promoter,transcription, DNA-templated,signal transduction,cell proliferation,IRE1-mediated unfolded protein response
Hypoxy / Hypoxy_Rhein	Hypoxy	Hypoxy_Rhein	P52943;P52943-2	CRIP2_HUMAN	Cysteine-rich protein 2;Isoform 2 of Cysteine-rich protein 2	CRIP2	0.635582	0.635582	0.888244	0.561822	3	3	1.55356	55.3565	cell cortex,extracellular matrix;	zinc ion binding;	positive regulation of cell proliferation,hemopoiesis;
Hypoxy / Hypoxy_Rhein	Hypoxy	Hypoxy_Rhein	P05090	APOD_HUMAN	Apolipoprotein D	APOD	0.635386	0.635386	0.134718	0.18579	5	2	1.55335	55.3354	extracellular region,extracellular space,endoplasmic reticulum,cytosolic ribosome,dendrite,neuronal cell body,perinuclear region of cytoplasm,extracellular exosome	lipid transporter activity,protein binding,cholesterol binding	response to reactive oxygen species,angiogenesis,glucose metabolic process,lipid metabolic process,lipid transport,brain development,aging,negative regulation of platelet-derived growth factor receptor signaling pathway,peripheral nervous system axon regeneration,tissue regeneration,negative regulation of protein import into nucleus,response to drug,negative regulation of smooth muscle cell proli…
Hypoxy / Hypoxy_Rhein	Hypoxy	Hypoxy_Rhein	O60814;P58876;P62807;Q5QNW6;Q5QNW6-2;Q93079;Q99877;Q99879;Q99880	H2B1K_HUMAN;H2B1D_HUMAN;H2B1C_HUMAN;H2B2F_HUMAN;H2B2F_HUMAN;H2B1H_HUMAN;H2B1N_HUMAN;H2B1M_HUMAN;H2B1L_HUMAN	Histone H2B type 1-K;Histone H2B type 1-D;Histone H2B type 1-C/E/F/G/I;Histone H2B type 2-F;Isoform 2 of Histone H2B type 2-F;Histone H2B type 1-H;Histone H2B type 1-N;Histone H2B type 1-M;Histone H2B type 1-L	HIST1H2BK;HIST1H2BD;HIST1H2BC;HIST2H2BF;HIST2H2BF;HIST1H2BH;HIST1H2BN;HIST1H2BM;HIST1H2BL	0.626173	0.626173	2.45395e-05	0.000158563	13	8	1.54346	54.3465	nucleosome,extracellular space,nucleus,nucleoplasm,cytosol;nucleosome,nucleus,nucleoplasm,cytosol,extracellular exosome;nucleosome,extracellular space,nucleus,nucleoplasm,cytosol,extracellular exosome;nucleosome,nucleus,nucleoplasm,cytosol,extracellular exosome;;nucleosome,nucleus,nucleoplasm,cytosol,extracellular exosome;nucleosome,nucleus,nucleoplasm,cytosol,extracellular exosome;nucleosome,nuc…	molecular_function,DNA binding,protein heterodimerization activity;molecular_function,DNA binding,protein heterodimerization activity;DNA binding,protein binding,protein heterodimerization activity;molecular_function,DNA binding,protein heterodimerization activity;;DNA binding,protein heterodimerization activity;DNA binding,protein heterodimerization activity;DNA binding,protein heterodimerizatio…	innate immune response in mucosa,nucleosome assembly,protein ubiquitination,antibacterial humoral response,killing of cells of other organism,defense response to Gram-negative bacterium,defense response to Gram-positive bacterium,Requires Ontology;nucleosome assembly,protein ubiquitination;innate immune response in mucosa,nucleosome assembly,protein ubiquitination,antibacterial humoral response,d…
Hypoxy / Hypoxy_Rhein	Hypoxy	Hypoxy_Rhein	P25787	PSA2_HUMAN	Proteasome subunit alpha type-2	PSMA2	0.625106	0.625106	0.838314	0.541765	38	8	1.54232	54.2324	proteasome complex,cytoplasmic mRNA processing body,extracellular region,nucleus,nucleoplasm,cytosol,proteasome core complex,proteasome core complex, alpha-subunit complex,secretory granule lumen,extracellular exosome,ficolin-1-rich granule lumen	threonine-type endopeptidase activity,protein binding	MAPK cascade,protein polyubiquitination,stimulatory C-type lectin receptor signaling pathway,antigen processing and presentation of exogenous peptide antigen via MHC class I, TAP-dependent,regulation of cellular amino acid metabolic process,response to virus,negative regulation of G2/M transition of mitotic cell cycle,protein deubiquitination,anaphase-promoting complex-dependent catabolic process…
Hypoxy / Hypoxy_Rhein	Hypoxy	Hypoxy_Rhein	P35754	GLRX1_HUMAN	Glutaredoxin-1	GLRX	0.623474	0.623474	0.397344	0.369362	7	3	1.54058	54.058	nucleus,mitochondrion,cytosol,extracellular exosome	electron carrier activity,glutathione disulfide oxidoreductase activity,protein N-terminus binding,glutathione oxidoreductase activity	nucleobase-containing small molecule interconversion,cell redox homeostasis,positive regulation of membrane potential,oxidation-reduction process,protein deglutathionylation,positive regulation of sodium ion transmembrane transporter activity
Hypoxy / Hypoxy_Rhein	Hypoxy	Hypoxy_Rhein	P53634	CATC_HUMAN	Dipeptidyl peptidase 1	CTSC	0.62141	0.62141	0.0692348	0.118696	17	18	1.53838	53.8378	Golgi membrane,extracellular region,extracellular space,nucleoplasm,lysosome,endoplasmic reticulum lumen,centrosome,membrane,ER to Golgi transport vesicle,endoplasmic reticulum-Golgi intermediate compartment membrane,azurophil granule lumen,intracellular membrane-bounded organelle,extracellular exosome	cysteine-type endopeptidase activity,serine-type endopeptidase activity,protein binding,cysteine-type peptidase activity,peptidase activator activity involved in apoptotic process,phosphatase binding,chloride ion binding,identical protein binding,protein self-association,chaperone binding	T cell mediated cytotoxicity,proteolysis,ER to Golgi vesicle-mediated transport,apoptotic process,immune response,aging,response to organic substance,neutrophil degranulation,COPII vesicle coating,proteolysis involved in cellular protein catabolic process,positive regulation of proteolysis involved in cellular protein catabolic process,positive regulation of apoptotic signaling pathway
Hypoxy / Hypoxy_Rhein	Hypoxy	Hypoxy_Rhein	Q16775;Q16775-2	GLO2_HUMAN	Hydroxyacylglutathione hydrolase, mitochondrial;Isoform 2 of Hydroxyacylglutathione hydrolase, mitochondrial	HAGH	0.618598	0.618598	0.473672	0.407517	9	6	1.53538	53.5382	mitochondrial matrix,cytosol,extracellular exosome;	hydroxyacylglutathione hydrolase activity,protein binding,metal ion binding;	pyruvate metabolic process,glutathione biosynthetic process,methylglyoxal catabolic process to D-lactate via S-lactoyl-glutathione;
Hypoxy / Hypoxy_Rhein	Hypoxy	Hypoxy_Rhein	P02462	CO4A1_HUMAN	Collagen alpha-1(IV) chain	COL4A1	0.617817	0.617817	7.53424e-05	0.000435102	33	16	1.53455	53.4552	extracellular region,collagen type IV trimer,basement membrane,extracellular space,endoplasmic reticulum lumen,extracellular matrix	extracellular matrix structural constituent,protein binding,extracellular matrix constituent conferring elasticity,platelet-derived growth factor binding	patterning of blood vessels,brain development,neuromuscular junction development,extracellular matrix organization,collagen catabolic process,epithelial cell differentiation,collagen-activated tyrosine kinase receptor signaling pathway,blood vessel morphogenesis,retinal blood vessel morphogenesis,renal tubule morphogenesis,cellular response to amino acid stimulus,basement membrane organization
Hypoxy / Hypoxy_Rhein	Hypoxy	Hypoxy_Rhein	P25788;P25788-2	PSA3_HUMAN	Proteasome subunit alpha type-3;Isoform 2 of Proteasome subunit alpha type-3	PSMA3	0.617418	0.617418	0.793775	0.526746	48	11	1.53413	53.4127	proteasome complex,nucleus,nucleoplasm,cytoplasm,cytosol,proteasome core complex,proteasome core complex, alpha-subunit complex,synapse,extracellular exosome;	threonine-type endopeptidase activity,protein binding;	MAPK cascade,protein polyubiquitination,stimulatory C-type lectin receptor signaling pathway,antigen processing and presentation of exogenous peptide antigen via MHC class I, TAP-dependent,regulation of cellular amino acid metabolic process,negative regulation of G2/M transition of mitotic cell cycle,viral process,protein deubiquitination,anaphase-promoting complex-dependent catabolic process,SCF…
Hypoxy / Hypoxy_Rhein	Hypoxy	Hypoxy_Rhein	P15144	AMPN_HUMAN	Aminopeptidase N	ANPEP	0.61155	0.61155	0.0229783	0.0519118	180	51	1.5279	52.79	extracellular space,nucleus,lysosomal membrane,endoplasmic reticulum-Golgi intermediate compartment,plasma membrane,external side of plasma membrane,integral component of membrane,secretory granule membrane,extracellular exosome	virus receptor activity,aminopeptidase activity,receptor activity,metallopeptidase activity,zinc ion binding,peptide binding,metalloaminopeptidase activity	angiogenesis,proteolysis,signal transduction,cell-cell signaling,regulation of blood pressure,cell differentiation,peptide catabolic process,neutrophil degranulation,viral entry into host cell
Hypoxy / Hypoxy_Rhein	Hypoxy	Hypoxy_Rhein	Q9BXX0	EMIL2_HUMAN	EMILIN-2	EMILIN2	0.61145	0.61145	0.0015914	0.00620444	11	23	1.52779	52.7794	extracellular region,proteinaceous extracellular matrix,collagen trimer,extracellular space,extracellular matrix	protein binding,extracellular matrix constituent conferring elasticity	cell adhesion,biological_process
Hypoxy / Hypoxy_Rhein	Hypoxy	Hypoxy_Rhein	O95865	DDAH2_HUMAN	N(G),N(G)-dimethylarginine dimethylaminohydrolase 2	DDAH2	0.610848	0.610848	0.415797	0.381147	30	10	1.52716	52.7157	mitochondrion,microtubule organizing center,cytosol,extracellular exosome	catalytic activity,protein binding,dimethylargininase activity,amino acid binding	citrulline metabolic process,arginine catabolic process,nitric oxide biosynthetic process,nitric oxide mediated signal transduction,negative regulation of apoptotic process,positive regulation of nitric oxide biosynthetic process,regulation of nitric-oxide synthase activity
Hypoxy / Hypoxy_Rhein	Hypoxy	Hypoxy_Rhein	Q13404;Q13404-1;Q13404-2;Q13404-7	UB2V1_HUMAN	Ubiquitin-conjugating enzyme E2 variant 1;Isoform 1 of Ubiquitin-conjugating enzyme E2 variant 1;Isoform 2 of Ubiquitin-conjugating enzyme E2 variant 1;Isoform 5 of Ubiquitin-conjugating enzyme E2 variant 1	UBE2V1	0.608342	0.608342	0.85839	0.548107	4	2	1.52451	52.4507	ubiquitin ligase complex,nucleus,nucleoplasm,cytoplasm,cytosol,ubiquitin conjugating enzyme complex,UBC13-UEV1A complex,protein complex,extracellular exosome;;;	protein binding,ubiquitin protein ligase binding,ubiquitin protein ligase activity;;;	activation of MAPK activity,protein polyubiquitination,stimulatory C-type lectin receptor signaling pathway,regulation of DNA repair,postreplication repair,regulation of transcription, DNA-templated,JNK cascade,cell differentiation,Fc-epsilon receptor signaling pathway,positive regulation of I-kappaB kinase/NF-kappaB signaling,positive regulation of transcription, DNA-templated,T cell receptor si…
Hypoxy / Hypoxy_Rhein	Hypoxy	Hypoxy_Rhein	Q9UHY7	ENOPH_HUMAN	Enolase-phosphatase E1	ENOPH1	0.608146	0.608146	0.858939	0.548107	14	5	1.5243	52.4299	nucleus,cytosol,extracellular exosome	magnesium ion binding,acireductone synthase activity	dephosphorylation,L-methionine biosynthetic process from methylthioadenosine
Hypoxy / Hypoxy_Rhein	Hypoxy	Hypoxy_Rhein	Q15435;Q15435-2	PP1R7_HUMAN	Protein phosphatase 1 regulatory subunit 7;Isoform 2 of Protein phosphatase 1 regulatory subunit 7	PPP1R7	0.601599	0.601599	0.024649	0.0542278	20	9	1.5174	51.7397	nucleus,chromosome,cytoplasm,extracellular exosome;	protein binding,protein phosphatase regulator activity,enzyme regulator activity;	chromosome segregation,biological_process,positive regulation of protein dephosphorylation,regulation of catalytic activity;
Hypoxy / Hypoxy_Rhein	Hypoxy	Hypoxy_Rhein	O15230	LAMA5_HUMAN	Laminin subunit alpha-5	LAMA5	0.599835	0.599835	0.55652	0.444883	2	4	1.51554	51.5543	extracellular region,basement membrane,basal lamina,laminin-5 complex,extracellular space,nucleus,extracellular matrix,synaptic cleft,laminin-10 complex,laminin-11 complex,extracellular exosome	integrin binding,structural molecule activity	angiogenesis,branching involved in ureteric bud morphogenesis,morphogenesis of a polarized epithelium,neural crest cell migration,hair follicle development,cytoskeleton organization,integrin-mediated signaling pathway,muscle organ development,cell recognition,cell proliferation,embryo development,morphogenesis of embryonic epithelium,cell migration,cell differentiation,regulation of cell adhesion…
Hypoxy / Hypoxy_Rhein	Hypoxy	Hypoxy_Rhein	P78330	SERB_HUMAN	Phosphoserine phosphatase	PSPH	0.598652	0.598652	0.582636	0.458175	22	6	1.5143	51.4301	cytosol,neuron projection	magnesium ion binding,phosphoserine phosphatase activity,calcium ion binding,protein homodimerization activity	L-serine metabolic process,L-serine biosynthetic process,response to mechanical stimulus,dephosphorylation,response to nutrient levels,response to testosterone
Hypoxy / Hypoxy_Rhein	Hypoxy	Hypoxy_Rhein	Q15819	UB2V2_HUMAN	Ubiquitin-conjugating enzyme E2 variant 2	UBE2V2	0.589583	0.589583	0.293225	0.306493	22	8	1.50481	50.4812	nucleus,nucleoplasm,cytoplasm,UBC13-MMS2 complex,extracellular exosome	protein binding,ubiquitin protein ligase binding,ubiquitin protein ligase activity,ubiquitin conjugating enzyme activity	protein polyubiquitination,DNA double-strand break processing,regulation of DNA repair,postreplication repair,double-strand break repair via nonhomologous end joining,cell proliferation,positive regulation of neuron projection development,protein ubiquitination,positive regulation of proteasomal ubiquitin-dependent protein catabolic process,error-free postreplication DNA repair,negative regulatio…
Hypoxy / Hypoxy_Rhein	Hypoxy	Hypoxy_Rhein	Q9NSD9;Q9NSD9-2	SYFB_HUMAN	Phenylalanine--tRNA ligase beta subunit;Isoform 2 of Phenylalanine--tRNA ligase beta subunit	FARSB	0.580024	0.580024	0.735643	0.509164	2	2	1.49487	49.4874	cytoplasm,cytosol,phenylalanine-tRNA ligase complex,membrane;	magnesium ion binding,RNA binding,phenylalanine-tRNA ligase activity,protein binding,ATP binding;	translation,tRNA aminoacylation for protein translation,phenylalanyl-tRNA aminoacylation,protein heterotetramerization;
Hypoxy / Hypoxy_Rhein	Hypoxy	Hypoxy_Rhein	P24592	IBP6_HUMAN	Insulin-like growth factor-binding protein 6	IGFBP6	0.576197	0.576197	0.00114225	0.00458886	19	8	1.49091	49.0914	extracellular region,extracellular space,Golgi apparatus,insulin-like growth factor binary complex,extracellular exosome	receptor binding,insulin-like growth factor I binding,insulin-like growth factor II binding	regulation of cell growth,signal transduction,negative regulation of cell proliferation,regulation of insulin-like growth factor receptor signaling pathway,cellular protein metabolic process,negative regulation of canonical Wnt signaling pathway
Hypoxy / Hypoxy_Rhein	Hypoxy	Hypoxy_Rhein	Q13630	FCL_HUMAN	GDP-L-fucose synthase	TSTA3	0.574622	0.574622	0.42553	0.386878	29	11	1.48929	48.9288	cytoplasm,cytosol,extracellular exosome	electron carrier activity,isomerase activity,GDP-4-dehydro-D-rhamnose reductase activity,identical protein binding,GDP-L-fucose synthase activity,coenzyme binding	leukocyte cell-cell adhesion,GDP-mannose metabolic process,cytolysis,'de novo' GDP-L-fucose biosynthetic process,oxidation-reduction process
Hypoxy / Hypoxy_Rhein	Hypoxy	Hypoxy_Rhein	Q6FHJ7	SFRP4_HUMAN	Secreted frizzled-related protein 4	SFRP4	0.574592	0.574592	0.000106636	0.000597164	18	13	1.48926	48.9256	extracellular space,nucleus,cytoplasm,cell surface	protein binding,Wnt-protein binding	positive regulation of receptor internalization,negative regulation of cell proliferation,response to hormone,positive regulation of gene expression,Wnt signaling pathway,cell differentiation,negative regulation of Wnt signaling pathway,regulation of BMP signaling pathway,positive regulation of apoptotic process,negative regulation of sequence-specific DNA binding transcription factor activity,po…
Hypoxy / Hypoxy_Rhein	Hypoxy	Hypoxy_Rhein	Q13228;Q13228-4	SBP1_HUMAN	Methanethiol oxidase;Isoform 4 of Methanethiol oxidase	SELENBP1	0.573235	0.573235	0.0028937	0.0102444	50	20	1.48786	48.7856	fibrillar center,extracellular space,nucleolus,cytosol,membrane,extracellular exosome;	protein binding,selenium binding;	protein transport;
Hypoxy / Hypoxy_Rhein	Hypoxy	Hypoxy_Rhein	P51688	SPHM_HUMAN	N-sulphoglucosamine sulphohydrolase	SGSH	0.570093	0.570093	0.166855	0.215327	23	10	1.48462	48.4619	lysosome,lysosomal lumen,extracellular exosome	sulfuric ester hydrolase activity,N-sulfoglucosamine sulfohydrolase activity,metal ion binding	glycosaminoglycan catabolic process,heparan sulfate proteoglycan catabolic process
Hypoxy / Hypoxy_Rhein	Hypoxy	Hypoxy_Rhein	Q8NHP8	PLBL2_HUMAN	Putative phospholipase B-like 2	PLBD2	0.56841	0.56841	0.307024	0.316122	36	15	1.48289	48.2889	lysosomal lumen,extracellular exosome	hydrolase activity	lipid catabolic process
Hypoxy / Hypoxy_Rhein	Hypoxy	Hypoxy_Rhein	O00584	RNT2_HUMAN	Ribonuclease T2	RNASET2	0.568263	0.568263	0.586242	0.4593	9	5	1.48274	48.2737	extracellular region,extracellular space,lysosome,endoplasmic reticulum lumen,azurophil granule lumen,lysosomal lumen,extracellular exosome	RNA binding,ribonuclease activity,ribonuclease T2 activity	RNA catabolic process,neutrophil degranulation,RNA phosphodiester bond hydrolysis, endonucleolytic
Hypoxy / Hypoxy_Rhein	Hypoxy	Hypoxy_Rhein	Q16706	MA2A1_HUMAN	Alpha-mannosidase 2	MAN2A1	0.552092	0.552092	0.000227849	0.00112803	19	26	1.46621	46.621	Golgi membrane,extracellular space,cis-Golgi network,membrane,integral component of membrane,extracellular exosome	alpha-mannosidase activity,mannosyl-oligosaccharide 1,3-1,6-alpha-mannosidase activity,hydrolase activity, hydrolyzing N-glycosyl compounds,carbohydrate binding,metal ion binding	in utero embryonic development,liver development,mannose metabolic process,protein glycosylation,N-glycan processing,protein deglycosylation,mitochondrion organization,vacuole organization,respiratory gaseous exchange,lung alveolus development,positive regulation of neurogenesis,retina morphogenesis in camera-type eye
Hypoxy / Hypoxy_Rhein	Hypoxy	Hypoxy_Rhein	P25391	LAMA1_HUMAN	Laminin subunit alpha-1	LAMA1	0.551627	0.551627	0.00685108	0.0202249	8	11	1.46574	46.5738	extracellular region,proteinaceous extracellular matrix,basement membrane,laminin-1 complex,laminin-3 complex,extracellular space,membrane,extracellular matrix	receptor binding,extracellular matrix structural constituent,protein binding,protein C-terminus binding	cell adhesion,cell surface receptor signaling pathway,regulation of cell adhesion,extracellular matrix organization,regulation of cell migration,regulation of embryonic development
Hypoxy / Hypoxy_Rhein	Hypoxy	Hypoxy_Rhein	O00629	IMA3_HUMAN	Importin subunit alpha-3	KPNA4	0.547885	0.547885	0.194211	0.235502	3	1	1.46194	46.1941	nuclear pore,nucleoplasm,cytosol,extracellular exosome	protein binding,nuclear localization sequence binding,protein transporter activity	NLS-bearing protein import into nucleus,modulation by virus of host process,response to hydrogen peroxide,intracellular transport of virus
Hypoxy / Hypoxy_Rhein	Hypoxy	Hypoxy_Rhein	Q6UXH9-2	PAMR1_HUMAN	Isoform 2 of Inactive serine protease PAMR1	PAMR1	0.547668	0.547668	1.46661e-05	0.000101891	47	26	1.46172	46.1722
Hypoxy / Hypoxy_Rhein	Hypoxy	Hypoxy_Rhein	P07602	SAP_HUMAN	Prosaposin	PSAP	0.546887	0.546887	0.00299052	0.0105066	90	26	1.46093	46.0929	extracellular region,extracellular space,mitochondrion,lysosome,lysosomal membrane,plasma membrane,integral component of membrane,azurophil granule membrane,lysosomal lumen,intracellular membrane-bounded organelle,extracellular exosome	G-protein coupled receptor binding,beta-galactosidase activity,protein binding,phospholipid binding,enzyme activator activity,lipid binding,protein homodimerization activity,Requires Ontology	platelet degranulation,glycosphingolipid metabolic process,lipid transport,adenylate cyclase-inhibiting G-protein coupled receptor signaling pathway,regulation of autophagy,regulation of lipid metabolic process,positive regulation of catalytic activity,neutrophil degranulation,positive regulation of MAPK cascade,prostate gland growth,epithelial cell differentiation involved in prostate gland deve…
Hypoxy / Hypoxy_Rhein	Hypoxy	Hypoxy_Rhein	P17858	PFKAL_HUMAN	ATP-dependent 6-phosphofructokinase, liver type	PFKL	0.546095	0.546095	0.22831	0.260308	2	5	1.46013	46.0128	extracellular region,cytosol,6-phosphofructokinase complex,membrane,secretory granule lumen,extracellular exosome,ficolin-1-rich granule lumen	6-phosphofructokinase activity,protein binding,ATP binding,kinase binding,identical protein binding,metal ion binding,fructose binding,fructose-6-phosphate binding	fructose 6-phosphate metabolic process,glycolytic process,response to glucose,fructose 1,6-bisphosphate metabolic process,neutrophil degranulation,negative regulation of insulin secretion,protein oligomerization,protein homotetramerization,canonical glycolysis
Hypoxy / Hypoxy_Rhein	Hypoxy	Hypoxy_Rhein	Q8NDH3;Q8NDH3-2;Q8NDH3-4;Q8NDH3-5	PEPL1_HUMAN	Probable aminopeptidase NPEPL1;Isoform 2 of Probable aminopeptidase NPEPL1;Isoform 4 of Probable aminopeptidase NPEPL1;Isoform 5 of Probable aminopeptidase NPEPL1	NPEPL1	0.544432	0.544432	0.763441	0.517772	4	3	1.45845	45.8446	nucleus,cytoplasm;;;	aminopeptidase activity,metalloexopeptidase activity,manganese ion binding;;;	proteolysis;;;
Hypoxy / Hypoxy_Rhein	Hypoxy	Hypoxy_Rhein	P50395	GDIB_HUMAN	Rab GDP dissociation inhibitor beta	GDI2	0.544253	0.544253	0.593125	0.460587	149	37	1.45827	45.8265	extracellular region,cytoplasm,cytosol,focal adhesion,membrane,vesicle,secretory granule lumen,azurophil granule lumen,extracellular exosome	RNA binding,Rab GDP-dissociation inhibitor activity,GTPase activator activity,protein binding,oxidoreductase activity,small GTPase binding	signal transduction,small GTPase mediated signal transduction,protein transport,neutrophil degranulation,positive regulation of GTPase activity,regulation of small GTPase mediated signal transduction,oxidation-reduction process,membrane organization
Hypoxy / Hypoxy_Rhein	Hypoxy	Hypoxy_Rhein	P55290;P55290-2;P55290-3;P55290-4	CAD13_HUMAN	Cadherin-13;Isoform 2 of Cadherin-13;Isoform 3 of Cadherin-13;Isoform 4 of Cadherin-13	CDH13	0.540444	0.540444	0.582118	0.458175	15	6	1.45442	45.442	extracellular space,cytoplasm,plasma membrane,caveola,focal adhesion,external side of plasma membrane,anchored component of membrane,neuron projection,perinuclear region of cytoplasm,extracellular exosome;;;	calcium ion binding,low-density lipoprotein particle binding,protein homodimerization activity,cadherin binding,adiponectin binding,lipoprotein particle binding;;;	mitotic cell cycle,positive regulation of endothelial cell proliferation,positive regulation of cell-matrix adhesion,sprouting angiogenesis,homophilic cell adhesion via plasma membrane adhesion molecules,negative regulation of cell adhesion,Rho protein signal transduction,negative regulation of cell proliferation,calcium-dependent cell-cell adhesion via plasma membrane cell adhesion molecules,Rac…
Hypoxy / Hypoxy_Rhein	Hypoxy	Hypoxy_Rhein	P05783	K1C18_HUMAN	Keratin, type I cytoskeletal 18	KRT18	0.529176	0.529176	0.0519125	0.0942381	5	11	1.44311	44.3105	nucleolus,cytoplasm,microtubule organizing center,cytosol,intermediate filament,cell-cell adherens junction,centriolar satellite,keratin filament,perinuclear region of cytoplasm,extracellular exosome,cell periphery	RNA binding,structural molecule activity,protein binding,scaffold protein binding,cadherin binding involved in cell-cell adhesion	cell cycle,anatomical structure morphogenesis,viral process,keratinization,tumor necrosis factor-mediated signaling pathway,Golgi to plasma membrane CFTR protein transport,negative regulation of apoptotic process,intermediate filament cytoskeleton organization,cornification,extrinsic apoptotic signaling pathway,hepatocyte apoptotic process,cell-cell adhesion
Hypoxy / Hypoxy_Rhein	Hypoxy	Hypoxy_Rhein	Q9H6X2;Q9H6X2-2;Q9H6X2-4;Q9H6X2-5;Q9H6X2-6	ANTR1_HUMAN	Anthrax toxin receptor 1;Isoform 2 of Anthrax toxin receptor 1;Isoform 4 of Anthrax toxin receptor 1;Isoform 5 of Anthrax toxin receptor 1;Isoform 6 of Anthrax toxin receptor 1	ANTXR1	0.524404	0.524404	0.407783	0.37529	5	7	1.43834	43.8339	plasma membrane,external side of plasma membrane,cell surface,endosome membrane,integral component of membrane,lamellipodium membrane,filopodium membrane,extracellular exosome;;;;	transmembrane signaling receptor activity,protein binding,collagen binding,metal ion binding,actin filament binding;;;;	blood vessel development,signal transduction,reproductive process,actin cytoskeleton reorganization,substrate adhesion-dependent cell spreading,negative regulation of extracellular matrix assembly,positive regulation of metallopeptidase activity;;;;
Hypoxy / Hypoxy_Rhein	Hypoxy	Hypoxy_Rhein	P02545-2	LMNA_HUMAN	Isoform C of Prelamin-A/C	LMNA	0.52276	0.52276	0.217026	0.251293	8	1	1.4367	43.6702
Hypoxy / Hypoxy_Rhein	Hypoxy	Hypoxy_Rhein	Q16643;Q16643-2;Q16643-3	DREB_HUMAN	Drebrin;Isoform 2 of Drebrin;Isoform 3 of Drebrin	DBN1	0.522693	0.522693	0.171904	0.219089	5	7	1.43663	43.6635	cytoplasm,plasma membrane,gap junction,actin cytoskeleton,dendrite,growth cone,cortical cytoskeleton,actomyosin;;	actin binding,protein binding,profilin binding,cadherin binding;;	actin filament organization,cell communication by chemical coupling,cell communication by electrical coupling,maintenance of protein location in cell,regulation of neuronal synaptic plasticity,regulation of dendrite development,neural precursor cell proliferation;;
Hypoxy / Hypoxy_Rhein	Hypoxy	Hypoxy_Rhein	P61457	PHS_HUMAN	Pterin-4-alpha-carbinolamine dehydratase	PCBD1	0.519007	0.519007	0.790375	0.526157	5	3	1.43297	43.2969	nucleus,nucleoplasm,cytosol,extracellular exosome	transcription coactivator activity,phenylalanine 4-monooxygenase activity,protein binding,4-alpha-hydroxytetrahydrobiopterin dehydratase activity,identical protein binding	transcription, DNA-templated,L-phenylalanine catabolic process,tetrahydrobiopterin biosynthetic process,regulation of protein homodimerization activity,positive regulation of transcription, DNA-templated,protein homotetramerization,protein heterooligomerization,oxidation-reduction process
Hypoxy / Hypoxy_Rhein	Hypoxy	Hypoxy_Rhein	Q9NNW7;Q9NNW7-2	TRXR2_HUMAN	Thioredoxin reductase 2, mitochondrial;Isoform 2 of Thioredoxin reductase 2, mitochondrial	TXNRD2	0.517779	0.517779	0.785912	0.524698	8	4	1.43175	43.1749	mitochondrion,mitochondrial matrix,cytosol;	thioredoxin-disulfide reductase activity,protein binding,flavin adenine dinucleotide binding;	response to oxygen radical,cellular response to oxidative stress,cell redox homeostasis,oxidation-reduction process,cellular oxidant detoxification;
Hypoxy / Hypoxy_Rhein	Hypoxy	Hypoxy_Rhein	Q96C86	DCPS_HUMAN	m7GpppX diphosphatase	DCPS	0.515231	0.515231	0.411283	0.378135	2	3	1.42922	42.9223	cytoplasmic mRNA processing body,nucleus,nucleoplasm,cytoplasm,mitochondrion,cytosol	RNA 7-methylguanosine cap binding,exoribonuclease activity,protein binding,m7G(5')pppN diphosphatase activity	nuclear-transcribed mRNA catabolic process, deadenylation-dependent decay,deadenylation-dependent decapping of nuclear-transcribed mRNA,cellular response to menadione,negative regulation of programmed cell death,exonucleolytic nuclear-transcribed mRNA catabolic process involved in deadenylation-dependent decay,mRNA cis splicing, via spliceosome,RNA phosphodiester bond hydrolysis, exonucleolytic
Hypoxy / Hypoxy_Rhein	Hypoxy	Hypoxy_Rhein	P60900	PSA6_HUMAN	Proteasome subunit alpha type-6	PSMA6	0.5147	0.5147	0.310693	0.316865	40	14	1.4287	42.8697	proteasome complex,cytoplasmic mRNA processing body,nucleus,nucleoplasm,cytosol,proteasome core complex,polysome,nuclear matrix,proteasome core complex, alpha-subunit complex,myofibril,sarcomere,extracellular exosome	RNA binding,endopeptidase activity,threonine-type endopeptidase activity,protein binding,purine ribonucleoside triphosphate binding,NF-kappaB binding	MAPK cascade,protein polyubiquitination,stimulatory C-type lectin receptor signaling pathway,antigen processing and presentation of exogenous peptide antigen via MHC class I, TAP-dependent,regulation of cellular amino acid metabolic process,negative regulation of G2/M transition of mitotic cell cycle,protein deubiquitination,anaphase-promoting complex-dependent catabolic process,SCF-dependent pro…
Hypoxy / Hypoxy_Rhein	Hypoxy	Hypoxy_Rhein	Q99798	ACON_HUMAN	Aconitate hydratase, mitochondrial	ACO2	0.514424	0.514424	0.412474	0.378477	4	8	1.42842	42.8424	mitochondrion,mitochondrial matrix,myelin sheath	aconitate hydratase activity,iron ion binding,3 iron, 4 sulfur cluster binding,4 iron, 4 sulfur cluster binding	liver development,generation of precursor metabolites and energy,tricarboxylic acid cycle,citrate metabolic process,isocitrate metabolic process,response to isolation stress
Hypoxy / Hypoxy_Rhein	Hypoxy	Hypoxy_Rhein	O75822;O75822-2;O75822-3	EIF3J_HUMAN	Eukaryotic translation initiation factor 3 subunit J;Isoform 2 of Eukaryotic translation initiation factor 3 subunit J;Isoform 3 of Eukaryotic translation initiation factor 3 subunit J	EIF3J	0.512623	0.512623	0.0336081	0.0685516	2	2	1.42664	42.6641	cytosol,eukaryotic translation initiation factor 3 complex;;	protein binding,translation initiation factor activity;;	translational initiation;;
Hypoxy / Hypoxy_Rhein	Hypoxy	Hypoxy_Rhein	O94979;O94979-10;O94979-2;O94979-3;O94979-4;O94979-6;O94979-8;O94979-9	SC31A_HUMAN	Protein transport protein Sec31A;Isoform 10 of Protein transport protein Sec31A;Isoform 2 of Protein transport protein Sec31A;Isoform 3 of Protein transport protein Sec31A;Isoform 4 of Protein transport protein Sec31A;Isoform 6 of Protein transport protein Sec31A;Isoform 8 of Protein transport protein Sec31A;Isoform 9 of Protein transport protein Sec31A	SEC31A	0.507326	0.507326	0.947385	0.57743	6	11	1.42141	42.1413	Golgi membrane,cytoplasm,endoplasmic reticulum,endoplasmic reticulum membrane,cytosol,ER to Golgi transport vesicle membrane,vesicle coat,COPII vesicle coat,ER to Golgi transport vesicle,intracellular membrane-bounded organelle,perinuclear region of cytoplasm,endoplasmic reticulum exit site;;;;;;;	protein binding,calcium-dependent protein binding;;;;;;;	antigen processing and presentation of peptide antigen via MHC class I,ER to Golgi vesicle-mediated transport,protein transport,antigen processing and presentation of exogenous peptide antigen via MHC class II,IRE1-mediated unfolded protein response,COPII vesicle coating,response to calcium ion;;;;;;;
Hypoxy / Hypoxy_Rhein	Hypoxy	Hypoxy_Rhein	Q9Y646	CBPQ_HUMAN	Carboxypeptidase Q	CPQ	0.503403	0.503403	0.43973	0.391924	15	8	1.41755	41.7554	extracellular space,cytoplasm,lysosome,endoplasmic reticulum,Golgi apparatus,extracellular exosome	carboxypeptidase activity,protein homodimerization activity,metal ion binding,metallodipeptidase activity	proteolysis,thyroid hormone generation,tissue regeneration,peptide catabolic process
Hypoxy / Hypoxy_Rhein	Hypoxy	Hypoxy_Rhein	P48444	COPD_HUMAN	Coatomer subunit delta	ARCN1	0.502496	0.502496	0.806404	0.53174	16	17	1.41666	41.6663	Golgi membrane,endoplasmic reticulum membrane,cytosol,membrane,COPI vesicle coat,transport vesicle	RNA binding	intracellular protein transport,ER to Golgi vesicle-mediated transport,retrograde vesicle-mediated transport, Golgi to ER,adult locomotory behavior,cerebellar Purkinje cell layer maturation,pigmentation
Hypoxy / Hypoxy_Rhein	Hypoxy	Hypoxy_Rhein	P00751	CFAB_HUMAN	Complement factor B	CFB	0.500908	0.500908	1.4177e-07	1.65817e-06	47	41	1.4151	41.5104	extracellular region,extracellular space,plasma membrane,extracellular exosome,blood microparticle	complement binding,serine-type endopeptidase activity	proteolysis,complement activation,complement activation, alternative pathway,regulation of complement activation
Hypoxy / Hypoxy_Rhein	Hypoxy	Hypoxy_Rhein	P00338;P00338-3	LDHA_HUMAN	L-lactate dehydrogenase A chain;Isoform 3 of L-lactate dehydrogenase A chain	LDHA	0.493419	0.493419	0.167603	0.215991	180	29	1.40778	40.7777	nucleus,cytosol,membrane,extracellular exosome;	L-lactate dehydrogenase activity,protein binding,kinase binding,identical protein binding,cadherin binding,NAD binding;	response to hypoxia,lactate metabolic process,pyruvate metabolic process,glycolytic process,response to nutrient,response to glucose,NAD metabolic process,response to drug,response to hydrogen peroxide,positive regulation of apoptotic process,response to estrogen,post-embryonic animal organ development,response to cAMP,oxidation-reduction process;
Hypoxy / Hypoxy_Rhein	Hypoxy	Hypoxy_Rhein	Q9HC38-2	GLOD4_HUMAN	Isoform 2 of Glyoxalase domain-containing protein 4	GLOD4	0.490188	0.490188	0.497169	0.420297	36	12	1.40463	40.4628
Hypoxy / Hypoxy_Rhein	Hypoxy	Hypoxy_Rhein	P61077;P61077-2	UB2D3_HUMAN	Ubiquitin-conjugating enzyme E2 D3;Isoform 2 of Ubiquitin-conjugating enzyme E2 D3	UBE2D3	0.487687	0.487687	0.688658	0.495117	8	5	1.4022	40.2195	nucleoplasm,cytosol,plasma membrane,endosome membrane,extracellular exosome;	ubiquitin-protein transferase activity,protein binding,ATP binding,ubiquitin conjugating enzyme activity;	negative regulation of transcription from RNA polymerase II promoter,protein polyubiquitination,DNA repair,cellular protein modification process,ubiquitin-dependent protein catabolic process,protein monoubiquitination,apoptotic process,protein ubiquitination,BMP signaling pathway,TRIF-dependent toll-like receptor signaling pathway,proteasome-mediated ubiquitin-dependent protein catabolic process,…
Hypoxy / Hypoxy_Rhein	Hypoxy	Hypoxy_Rhein	P02768	ALBU_HUMAN	Serum albumin	ALB	0.486162	0.486162	0.367236	0.351633	97	28	1.40071	40.0714	extracellular region,extracellular space,nucleus,endoplasmic reticulum,endoplasmic reticulum lumen,Golgi apparatus,platelet alpha granule lumen,myelin sheath,protein complex,extracellular exosome,blood microparticle	DNA binding,fatty acid binding,copper ion binding,protein binding,drug binding,toxic substance binding,antioxidant activity,pyridoxal phosphate binding,identical protein binding,chaperone binding,oxygen binding	retina homeostasis,platelet degranulation,transport,receptor-mediated endocytosis,cellular response to starvation,bile acid and bile salt transport,hemolysis by symbiont of host erythrocytes,high-density lipoprotein particle remodeling,negative regulation of apoptotic process,negative regulation of programmed cell death,sodium-independent organic anion transport,post-translational protein modific…
Hypoxy / Hypoxy_Rhein	Hypoxy	Hypoxy_Rhein	O00754;O00754-2	MA2B1_HUMAN	Lysosomal alpha-mannosidase;Isoform 2 of Lysosomal alpha-mannosidase	MAN2B1	0.486135	0.486135	0.233939	0.264254	33	20	1.40069	40.0687	extracellular region,extracellular space,azurophil granule lumen,lysosomal lumen,extracellular exosome;	alpha-mannosidase activity,carbohydrate binding,metal ion binding;	mannose metabolic process,cellular protein modification process,protein deglycosylation,oligosaccharide catabolic process,neutrophil degranulation;
Hypoxy / Hypoxy_Rhein	Hypoxy	Hypoxy_Rhein	Q13444;Q13444-10;Q13444-12;Q13444-2;Q13444-3;Q13444-4;Q13444-5;Q13444-6;Q13444-7;Q13444-8;Q13444-9	ADA15_HUMAN	Disintegrin and metalloproteinase domain-containing protein 15;Isoform 10 of Disintegrin and metalloproteinase domain-containing protein 15;Isoform 12 of Disintegrin and metalloproteinase domain-containing protein 15;Isoform 2 of Disintegrin and metalloproteinase domain-containing protein 15;Isoform 3 of Disintegrin and metalloproteinase domain-containing protein 15;Isoform 4 of Disintegrin and m…	ADAM15	0.485656	0.485656	0.0573121	0.102232	4	4	1.40022	40.0222	acrosomal vesicle,extracellular space,plasma membrane,adherens junction,cell surface,integral component of membrane,cell projection,extracellular exosome;;;;;;;;;;	metalloendopeptidase activity,integrin binding,protein binding,metallopeptidase activity,SH3 domain binding,metal ion binding;;;;;;;;;;	angiogenesis,negative regulation of cell-matrix adhesion,proteolysis,cell-matrix adhesion,integrin-mediated signaling pathway,male gonad development,extracellular matrix disassembly,extracellular matrix organization,negative regulation of cell growth,negative regulation of cell migration,collagen catabolic process,tissue regeneration,innate immune response,cardiac epithelial to mesenchymal transi…
Hypoxy / Hypoxy_Rhein	Hypoxy	Hypoxy_Rhein	P26006;P26006-1	ITA3_HUMAN	Integrin alpha-3;Isoform 2 of Integrin alpha-3	ITGA3	0.483601	0.483601	0.908734	0.566379	5	6	1.39823	39.8229	plasma membrane,focal adhesion,integrin complex,external side of plasma membrane,cell surface,basolateral plasma membrane,growth cone,filopodium membrane,integrin alpha3-beta1 complex,receptor complex,perinuclear region of cytoplasm,excitatory synapse,extracellular exosome,invadopodium membrane,cell periphery,synaptic membrane;	glycoprotein binding,fibronectin binding,protease binding,integrin binding,protein binding,collagen binding,protein domain specific binding,laminin binding,metal ion binding,protein heterodimerization activity;	neuron migration,cell-matrix adhesion,integrin-mediated signaling pathway,heart development,memory,positive regulation of gene expression,positive regulation of epithelial cell migration,positive regulation of cell-substrate adhesion,positive regulation of neuron projection development,regulation of transforming growth factor beta receptor signaling pathway,regulation of Wnt signaling pathway,ext…
Hypoxy / Hypoxy_Rhein	Hypoxy	Hypoxy_Rhein	Q14766;Q14766-2;Q14766-4;Q14766-5	LTBP1_HUMAN	Latent-transforming growth factor beta-binding protein 1;Isoform Short of Latent-transforming growth factor beta-binding protein 1;Isoform 4 of Latent-transforming growth factor beta-binding protein 1;Isoform 5 of Latent-transforming growth factor beta-binding protein 1	LTBP1	0.481592	0.481592	0.00112218	0.00454778	22	30	1.39628	39.6284	microfibril,extracellular region,proteinaceous extracellular matrix,extracellular space,endoplasmic reticulum lumen,extracellular matrix,protein complex;;;	transforming growth factor beta-activated receptor activity,calcium ion binding,protein binding,transforming growth factor beta binding,microfibril binding;;;	ventricular septum development,transmembrane receptor protein serine/threonine kinase signaling pathway,sequestering of TGFbeta in extracellular matrix,aorta development,post-translational protein modification,cellular protein metabolic process,coronary vasculature development;;;
Hypoxy / Hypoxy_Rhein	Hypoxy	Hypoxy_Rhein	P13497	BMP1_HUMAN	Bone morphogenetic protein 1	BMP1	0.480397	0.480397	1.19921e-07	1.4206e-06	41	29	1.39513	39.5127	extracellular region,proteinaceous extracellular matrix,extracellular space,Golgi apparatus,vesicle	metalloendopeptidase activity,serine-type endopeptidase activity,cytokine activity,calcium ion binding,protein binding,growth factor activity,peptidase activity,metallopeptidase activity,zinc ion binding	skeletal system development,cartilage condensation,ossification,proteolysis,multicellular organism development,extracellular matrix disassembly,cell differentiation,high-density lipoprotein particle assembly,positive regulation of cartilage development
Hypoxy / Hypoxy_Rhein	Hypoxy	Hypoxy_Rhein	Q9UNS2;Q9UNS2-2	CSN3_HUMAN	COP9 signalosome complex subunit 3;Isoform 2 of COP9 signalosome complex subunit 3	COPS3	0.479845	0.479845	0.465918	0.404613	2	2	1.39459	39.4594	nucleus,nucleoplasm,cytoplasm,cytosol,COP9 signalosome;	protein binding;	protein deneddylation,nucleotide-excision repair, DNA damage recognition,in utero embryonic development,transcription-coupled nucleotide-excision repair,ubiquitin-dependent protein catabolic process,signal transduction,response to light stimulus,post-translational protein modification;
Hypoxy / Hypoxy_Rhein	Hypoxy	Hypoxy_Rhein	Q6E0U4;Q6E0U4-16;Q6E0U4-2;Q6E0U4-4	DMKN_HUMAN	Dermokine;Isoform 16 of Dermokine;Isoform 2 of Dermokine;Isoform 4 of Dermokine	DMKN	0.477354	0.477354	0.00512359	0.01594	6	5	1.39219	39.2188	extracellular exosome;;;	protein binding;;;	cornified envelope assembly;;;
Hypoxy / Hypoxy_Rhein	Hypoxy	Hypoxy_Rhein	Q9UI42	CBPA4_HUMAN	Carboxypeptidase A4	CPA4	0.477126	0.477126	2.55602e-07	2.8455e-06	51	22	1.39197	39.1968	cellular_component,extracellular space	metallocarboxypeptidase activity,zinc ion binding	proteolysis,histone acetylation
Hypoxy / Hypoxy_Rhein	Hypoxy	Hypoxy_Rhein	P00325;P00325-2;P07327	ADH1B_HUMAN;ADH1B_HUMAN;ADH1A_HUMAN	Alcohol dehydrogenase 1B;Isoform 2 of Alcohol dehydrogenase 1B;Alcohol dehydrogenase 1A	ADH1B;ADH1B;ADH1A	0.474258	0.474258	0.242389	0.271297	3	5	1.3892	38.9204	nucleoplasm,cytosol,plasma membrane;;nucleoplasm,cytosol,plasma membrane	alcohol dehydrogenase activity, zinc-dependent,zinc ion binding;;alcohol dehydrogenase (NAD) activity,alcohol dehydrogenase activity, zinc-dependent,retinol dehydrogenase activity,protein binding,zinc ion binding	ethanol oxidation;;alcohol metabolic process,ethanol oxidation,drug metabolic process
Hypoxy / Hypoxy_Rhein	Hypoxy	Hypoxy_Rhein	O14773	TPP1_HUMAN	Tripeptidyl-peptidase 1	TPP1	0.473581	0.473581	0.603582	0.465446	25	15	1.38855	38.8552	mitochondrion,lysosome,melanosome,lysosomal lumen,extracellular exosome	endopeptidase activity,serine-type endopeptidase activity,protein binding,peptidase activity,serine-type peptidase activity,tripeptidyl-peptidase activity,peptide binding,metal ion binding	proteolysis,lipid metabolic process,lysosome organization,nervous system development,central nervous system development,protein catabolic process,epithelial cell differentiation,IRE1-mediated unfolded protein response,peptide catabolic process,bone resorption,neuromuscular process controlling balance
Hypoxy / Hypoxy_Rhein	Hypoxy	Hypoxy_Rhein	P24593	IBP5_HUMAN	Insulin-like growth factor-binding protein 5	IGFBP5	0.471445	0.471445	0.00886959	0.0248474	18	12	1.3865	38.6497	extracellular region,endoplasmic reticulum lumen,insulin-like growth factor binding protein complex,insulin-like growth factor ternary complex	fibronectin binding,protein binding,insulin-like growth factor I binding,insulin-like growth factor II binding	regulation of cell growth,osteoblast differentiation,glucose metabolic process,signal transduction,female pregnancy,aging,regulation of glucose metabolic process,negative regulation of smooth muscle cell migration,negative regulation of translation,negative regulation of cell migration,hair follicle morphogenesis,intracellular signal transduction,glucose homeostasis,positive regulation of insulin…
Hypoxy / Hypoxy_Rhein	Hypoxy	Hypoxy_Rhein	P34059	GALNS_HUMAN	N-acetylgalactosamine-6-sulfatase	GALNS	0.470875	0.470875	0.509373	0.424784	18	10	1.38595	38.5949	extracellular region,azurophil granule lumen,lysosomal lumen,extracellular exosome	N-acetylgalactosamine-4-sulfatase activity,sulfuric ester hydrolase activity,N-acetylgalactosamine-6-sulfatase activity,metal ion binding	keratan sulfate catabolic process,neutrophil degranulation
Hypoxy / Hypoxy_Rhein	Hypoxy	Hypoxy_Rhein	O43809	CPSF5_HUMAN	Cleavage and polyadenylation specificity factor subunit 5	NUDT21	0.470659	0.470659	0.391892	0.366135	2	5	1.38574	38.5742	nucleus,nucleoplasm,centrosome,microtubule organizing center,mRNA cleavage factor complex,nuclear body,paraspeckles	RNA binding,mRNA binding,protein binding,hydrolase activity,AU-rich element binding,identical protein binding,protein homodimerization activity,histone deacetylase binding	mRNA splicing, via spliceosome,termination of RNA polymerase II transcription,mRNA polyadenylation,mRNA processing,mRNA 3'-end processing,protein tetramerization
Hypoxy / Hypoxy_Rhein	Hypoxy	Hypoxy_Rhein	P62937	PPIA_HUMAN	Peptidyl-prolyl cis-trans isomerase A	PPIA	0.470559	0.470559	0.874412	0.556827	70	10	1.38565	38.5647	extracellular region,extracellular space,nucleus,cytosol,focal adhesion,membrane,vesicle,secretory granule lumen,myelin sheath,extracellular exosome,ficolin-1-rich granule lumen	RNA binding,peptidyl-prolyl cis-trans isomerase activity,protein binding,cyclosporin A binding,virion binding,unfolded protein binding	protein peptidyl-prolyl isomerization,RNA-dependent DNA biosynthetic process,protein folding,viral life cycle,uncoating of virus,fusion of virus membrane with host plasma membrane,virion assembly,viral release from host cell,neuron differentiation,entry into host cell,lipid particle organization,neutrophil degranulation,regulation of viral genome replication,positive regulation of viral genome re…
Hypoxy / Hypoxy_Rhein	Hypoxy	Hypoxy_Rhein	P55058	PLTP_HUMAN	Phospholipid transfer protein	PLTP	0.46597	0.46597	1.78503e-05	0.000121277	54	17	1.38125	38.1245	extracellular region,extracellular space	lipid binding	lipid metabolic process,lipid transport,vitamin E biosynthetic process,positive regulation of cholesterol efflux,flagellated sperm motility,high-density lipoprotein particle remodeling
Hypoxy / Hypoxy_Rhein	Hypoxy	Hypoxy_Rhein	Q9UMS4	PRP19_HUMAN	Pre-mRNA-processing factor 19	PRPF19	0.463575	0.463575	0.481427	0.41108	3	4	1.37895	37.8954	Prp19 complex,nucleus,nucleoplasm,cytoplasm,lipid particle,spindle,membrane,nuclear speck,site of double-strand break,U2-type catalytic step 1 spliceosome,catalytic step 2 spliceosome,DNA replication factor A complex	protein binding,ubiquitin-ubiquitin ligase activity,identical protein binding,ubiquitin protein ligase activity	protein polyubiquitination,spliceosomal tri-snRNP complex assembly,spliceosomal complex assembly,generation of catalytic spliceosome for first transesterification step,mRNA splicing, via spliceosome,inner cell mass cell proliferation,transcription-coupled nucleotide-excision repair,double-strand break repair via nonhomologous end joining,lipid biosynthetic process,proteasomal protein catabolic pr…
Hypoxy / Hypoxy_Rhein	Hypoxy	Hypoxy_Rhein	Q9Y5Z4	HEBP2_HUMAN	Heme-binding protein 2	HEBP2	0.46026	0.46026	0.67866	0.492989	9	5	1.37579	37.579	extracellular region,cytoplasm,mitochondrion,azurophil granule lumen,extracellular exosome	protein binding	negative regulation of mitochondrial membrane potential,positive regulation of necrotic cell death,positive regulation of mitochondrial membrane permeability,neutrophil degranulation,regulation of response to reactive oxygen species
Hypoxy / Hypoxy_Rhein	Hypoxy	Hypoxy_Rhein	P28066	PSA5_HUMAN	Proteasome subunit alpha type-5	PSMA5	0.452466	0.452466	0.762514	0.51768	30	9	1.36838	36.8377	proteasome complex,extracellular region,nucleus,nucleoplasm,cytosol,proteasome core complex,proteasome core complex, alpha-subunit complex,secretory granule lumen,extracellular exosome,ficolin-1-rich granule lumen	threonine-type endopeptidase activity,protein binding	MAPK cascade,protein polyubiquitination,stimulatory C-type lectin receptor signaling pathway,antigen processing and presentation of exogenous peptide antigen via MHC class I, TAP-dependent,regulation of cellular amino acid metabolic process,negative regulation of G2/M transition of mitotic cell cycle,protein deubiquitination,anaphase-promoting complex-dependent catabolic process,SCF-dependent pro…
Hypoxy / Hypoxy_Rhein	Hypoxy	Hypoxy_Rhein	O43314;O43314-2	VIP2_HUMAN	Inositol hexakisphosphate and diphosphoinositol-pentakisphosphate kinase 2;Isoform 2 of Inositol hexakisphosphate and diphosphoinositol-pentakisphosphate kinase 2	PPIP5K2	0.449019	0.449019	0.168398	0.216411	3	1	1.36511	36.5112	cytosol;	inositol-1,3,4,5,6-pentakisphosphate kinase activity,inositol hexakisphosphate kinase activity,inositol heptakisphosphate kinase activity,inositol hexakisphosphate 5-kinase activity,acid phosphatase activity,ATP binding,diphosphoinositol-pentakisphosphate kinase activity,inositol hexakisphosphate 1-kinase activity,inositol hexakisphosphate 3-kinase activity;	inositol metabolic process,phosphorylation,dephosphorylation,inositol phosphate biosynthetic process,inositol phosphate metabolic process;
Hypoxy / Hypoxy_Rhein	Hypoxy	Hypoxy_Rhein	Q99436	PSB7_HUMAN	Proteasome subunit beta type-7	PSMB7	0.448648	0.448648	0.69873	0.497558	27	9	1.36476	36.476	proteasome complex,extracellular region,nucleus,nucleoplasm,cytosol,proteasome core complex,secretory granule lumen,extracellular exosome,ficolin-1-rich granule lumen	threonine-type endopeptidase activity,protein binding	MAPK cascade,protein polyubiquitination,stimulatory C-type lectin receptor signaling pathway,antigen processing and presentation of exogenous peptide antigen via MHC class I, TAP-dependent,regulation of cellular amino acid metabolic process,negative regulation of G2/M transition of mitotic cell cycle,viral process,protein deubiquitination,anaphase-promoting complex-dependent catabolic process,SCF…
Hypoxy / Hypoxy_Rhein	Hypoxy	Hypoxy_Rhein	P48745	NOV_HUMAN	Protein NOV homolog	NOV	0.447652	0.447652	0.0710762	0.12117	8	6	1.36382	36.3819	extracellular region,extracellular space,cytoplasm,gap junction,axon,dendrite,extracellular matrix,neuronal cell body,intracellular membrane-bounded organelle	Notch binding,integrin binding,protein binding,insulin-like growth factor binding,growth factor activity	angiogenesis,chondrocyte differentiation,regulation of gene expression,fibroblast migration,negative regulation of myotube differentiation,smooth muscle cell migration,negative regulation of cell growth,cell adhesion mediated by integrin,endothelial cell chemotaxis,negative regulation of NF-kappaB import into nucleus,type B pancreatic cell proliferation,positive regulation of Notch signaling path…
Hypoxy / Hypoxy_Rhein	Hypoxy	Hypoxy_Rhein	P13746;P13746-2	1A11_HUMAN	HLA class I histocompatibility antigen, A-11 alpha chain;Isoform 2 of HLA class I histocompatibility antigen, A-11 alpha chain	HLA-A	0.447235	0.447235	0.0215839	0.0499837	8	6	1.36342	36.3424	;	;	;
Hypoxy / Hypoxy_Rhein	Hypoxy	Hypoxy_Rhein	P26599;P26599-2;P26599-3	PTBP1_HUMAN	Polypyrimidine tract-binding protein 1;Isoform 2 of Polypyrimidine tract-binding protein 1;Isoform 3 of Polypyrimidine tract-binding protein 1	PTBP1	0.447036	0.447036	0.586819	0.4593	8	10	1.36324	36.3236	nucleoplasm,nucleolus,membrane,extracellular exosome;;	RNA binding,protein binding,poly-pyrimidine tract binding,pre-mRNA binding;;	regulation of alternative mRNA splicing, via spliceosome,mRNA splicing, via spliceosome,mRNA processing,RNA splicing,fibroblast growth factor receptor signaling pathway,RNA metabolic process,negative regulation of RNA splicing,negative regulation of mRNA splicing, via spliceosome,negative regulation of muscle cell differentiation,IRES-dependent viral translational initiation;;
Hypoxy / Hypoxy_Rhein	Hypoxy	Hypoxy_Rhein	Q01459	DIAC_HUMAN	Di-N-acetylchitobiase	CTBS	0.438512	0.438512	0.594178	0.460587	19	7	1.35521	35.5206	extracellular space,lysosome,extracellular exosome	chitinase activity,chitin binding	chitin catabolic process,oligosaccharide catabolic process
Hypoxy / Hypoxy_Rhein	Hypoxy	Hypoxy_Rhein	P05997	CO5A2_HUMAN	Collagen alpha-2(V) chain	COL5A2	0.438268	0.438268	0.00101904	0.00418485	37	38	1.35498	35.4976	extracellular region,collagen type V trimer,extracellular space,endoplasmic reticulum lumen,extracellular matrix	molecular_function,extracellular matrix structural constituent,SMAD binding,metal ion binding	skeletal system development,ossification,extracellular matrix organization,collagen fibril organization,collagen catabolic process,skin development,eye morphogenesis,cellular response to amino acid stimulus,negative regulation of endodermal cell differentiation
Hypoxy / Hypoxy_Rhein	Hypoxy	Hypoxy_Rhein	Q8TDQ7	GNPI2_HUMAN	Glucosamine-6-phosphate isomerase 2	GNPDA2	0.437649	0.437649	0.581052	0.458099	26	11	1.3544	35.4396	nucleus,cytosol	glucosamine-6-phosphate deaminase activity,protein binding,hydrolase activity	glucose metabolic process,N-acetylglucosamine metabolic process
Hypoxy / Hypoxy_Rhein	Hypoxy	Hypoxy_Rhein	P07711	CATL1_HUMAN	Cathepsin L1	CTSL	0.437441	0.437441	2.07936e-05	0.000137238	58	14	1.3542	35.42	extracellular region,extracellular space,nucleus,lysosome,endolysosome lumen,lysosomal lumen,extracellular exosome	fibronectin binding,cysteine-type endopeptidase activity,serine-type endopeptidase activity,protein binding,collagen binding,cysteine-type peptidase activity,histone binding,proteoglycan binding,serpin family protein binding	toll-like receptor signaling pathway,adaptive immune response,proteolysis,antigen processing and presentation,antigen processing and presentation of exogenous peptide antigen via MHC class II,extracellular matrix disassembly,collagen catabolic process,proteolysis involved in cellular protein catabolic process,macrophage apoptotic process,cellular response to thyroid hormone stimulus
Hypoxy / Hypoxy_Rhein	Hypoxy	Hypoxy_Rhein	P16070;P16070-10;P16070-11;P16070-12;P16070-13;P16070-14;P16070-16;P16070-17;P16070-18;P16070-3;P16070-4;P16070-5;P16070-6;P16070-7;P16070-8	CD44_HUMAN	CD44 antigen;Isoform 10 of CD44 antigen;Isoform 11 of CD44 antigen;Isoform 12 of CD44 antigen;Isoform 13 of CD44 antigen;Isoform 14 of CD44 antigen;Isoform 16 of CD44 antigen;Isoform 17 of CD44 antigen;Isoform 18 of CD44 antigen;Isoform 3 of CD44 antigen;Isoform 4 of CD44 antigen;Isoform 5 of CD44 antigen;Isoform 6 of CD44 antigen;Isoform 7 of CD44 antigen;Isoform 8 of CD44 antigen	CD44	0.436011	0.436011	0.945273	0.576904	21	8	1.35286	35.2858	Golgi apparatus,cytosol,plasma membrane,integral component of plasma membrane,focal adhesion,cell surface,secretory granule membrane,macrophage migration inhibitory factor receptor complex,extracellular exosome;;;;;;;;;;;;;;	protein binding,collagen binding,hyaluronic acid binding,cytokine receptor activity;;;;;;;;;;;;;;	cell-matrix adhesion,single organismal cell-cell adhesion,extracellular matrix disassembly,extracellular matrix organization,hyaluronan catabolic process,positive regulation of peptidyl-serine phosphorylation,positive regulation of heterotypic cell-cell adhesion,negative regulation of apoptotic process,negative regulation of cysteine-type endopeptidase activity involved in apoptotic process,neutr…
Hypoxy / Hypoxy_Rhein	Hypoxy	Hypoxy_Rhein	Q6UXH1;Q6UXH1-2;Q6UXH1-3;Q6UXH1-4;Q6UXH1-5;Q6UXH1-6	CREL2_HUMAN	Cysteine-rich with EGF-like domain protein 2;Isoform 2 of Cysteine-rich with EGF-like domain protein 2;Isoform 3 of Cysteine-rich with EGF-like domain protein 2;Isoform 4 of Cysteine-rich with EGF-like domain protein 2;Isoform 5 of Cysteine-rich with EGF-like domain protein 2;Isoform 6 of Cysteine-rich with EGF-like domain protein 2	CRELD2	0.434402	0.434402	0.253536	0.278558	2	2	1.35135	35.1351	extracellular space,endoplasmic reticulum,Golgi apparatus;;;;;	calcium ion binding,protein binding;;;;;	;;;;;
Hypoxy / Hypoxy_Rhein	Hypoxy	Hypoxy_Rhein	P43121	MUC18_HUMAN	Cell surface glycoprotein MUC18	MCAM	0.433661	0.433661	0.0903152	0.14413	8	8	1.35066	35.0657	extracellular space,nucleus,plasma membrane,focal adhesion,external side of plasma membrane,integral component of membrane		angiogenesis,glomerular filtration,cell adhesion,anatomical structure morphogenesis,positive regulation of cell migration,vascular wound healing
Hypoxy / Hypoxy_Rhein	Hypoxy	Hypoxy_Rhein	P55809	SCOT1_HUMAN	Succinyl-CoA:3-ketoacid coenzyme A transferase 1, mitochondrial	OXCT1	0.432913	0.432913	0.0360047	0.0720093	24	15	1.34996	34.9957	nucleoplasm,mitochondrion,mitochondrial matrix	3-oxoacid CoA-transferase activity,protein homodimerization activity	brain development,heart development,response to nutrient,response to hormone,response to activity,positive regulation of insulin secretion involved in cellular response to glucose stimulus,ketone catabolic process,response to drug,response to starvation,response to ethanol,cellular ketone body metabolic process,ketone body catabolic process,adipose tissue development
Hypoxy / Hypoxy_Rhein	Hypoxy	Hypoxy_Rhein	Q6UWH4;Q6UWH4-2	F198B_HUMAN	Protein FAM198B;Isoform 2 of Protein FAM198B	FAM198B	0.431915	0.431915	0.00536511	0.0166354	5	4	1.34902	34.9023	Golgi membrane,Golgi apparatus,integral component of membrane;	;	;
Hypoxy / Hypoxy_Rhein	Hypoxy	Hypoxy_Rhein	P18669	PGAM1_HUMAN	Phosphoglycerate mutase 1	PGAM1	0.428473	0.428473	0.764329	0.517772	118	18	1.34581	34.5809	extracellular region,nucleus,cytoplasm,cytosol,membrane,secretory granule lumen,myelin sheath,extracellular exosome,ficolin-1-rich granule lumen	bisphosphoglycerate mutase activity,phosphoglycerate mutase activity,protein binding,hydrolase activity,protein kinase binding,2,3-bisphosphoglycerate-dependent phosphoglycerate mutase activity	gluconeogenesis,glycolytic process,regulation of glycolytic process,neutrophil degranulation,regulation of pentose-phosphate shunt,respiratory burst,canonical glycolysis
Hypoxy / Hypoxy_Rhein	Hypoxy	Hypoxy_Rhein	Q92520	FAM3C_HUMAN	Protein FAM3C	FAM3C	0.426904	0.426904	0.470044	0.406287	39	14	1.34435	34.4345	extracellular region,extracellular space,platelet dense granule lumen,extracellular exosome	cytokine activity,protein binding	platelet degranulation,multicellular organism development,biological_process
Hypoxy / Hypoxy_Rhein	Hypoxy	Hypoxy_Rhein	Q9NY97;Q9NY97-2	B3GN2_HUMAN	N-acetyllactosaminide beta-1,3-N-acetylglucosaminyltransferase 2;Isoform 2 of N-acetyllactosaminide beta-1,3-N-acetylglucosaminyltransferase 2	B3GNT2	0.42378	0.42378	0.0688319	0.118437	3	7	1.34144	34.1437	Golgi membrane,integral component of membrane,extracellular exosome;	UDP-galactose:beta-N-acetylglucosamine beta-1,3-galactosyltransferase activity,N-acetyllactosaminide beta-1,3-N-acetylglucosaminyltransferase activity;	axon guidance,sensory perception of smell,O-glycan processing,keratan sulfate biosynthetic process,poly-N-acetyllactosamine biosynthetic process;
Hypoxy / Hypoxy_Rhein	Hypoxy	Hypoxy_Rhein	P48723	HSP13_HUMAN	Heat shock 70 kDa protein 13	HSPA13	0.423773	0.423773	0.00592818	0.0179595	12	10	1.34143	34.1431	endoplasmic reticulum,intracellular membrane-bounded organelle,extracellular exosome	protein binding,ATP binding
Hypoxy / Hypoxy_Rhein	Hypoxy	Hypoxy_Rhein	Q641Q2;Q641Q2-2;Q9Y4E1;Q9Y4E1-2;Q9Y4E1-4;Q9Y4E1-5;Q9Y4E1-6	WAC2A_HUMAN;WAC2A_HUMAN;WAC2C_HUMAN;WAC2C_HUMAN;WAC2C_HUMAN;WAC2C_HUMAN;WAC2C_HUMAN	WASH complex subunit 2A;Isoform 2 of WASH complex subunit 2A;WASH complex subunit 2C;Isoform 2 of WASH complex subunit 2C;Isoform 4 of WASH complex subunit 2C;Isoform 5 of WASH complex subunit 2C;Isoform 6 of WASH complex subunit 2C	WASHC2A;WASHC2A;WASHC2C;WASHC2C;WASHC2C;WASHC2C;WASHC2C	0.422944	0.422944	0.256306	0.2806	3	1	1.34066	34.0661	nucleolus,early endosome,cytosol,plasma membrane,early endosome membrane,intracellular membrane-bounded organelle,WASH complex;;nucleolus,endosome,early endosome,cytosol,plasma membrane,early endosome membrane,intracellular membrane-bounded organelle,WASH complex,retromer complex;;;;	lipid binding;;protein binding,phosphatidylinositol-4,5-bisphosphate binding,phosphatidylinositol-3,4,5-trisphosphate binding,phosphatidylinositol-5-phosphate binding,phosphatidylinositol-3-phosphate binding,phosphatidylinositol-3,4-bisphosphate binding,phosphatidylinositol-4-phosphate binding,phosphatidylinositol-3,5-bisphosphate binding,retromer complex binding;;;;	protein transport,retrograde transport, endosome to Golgi;;protein transport,retrograde transport, endosome to Golgi,regulation of substrate adhesion-dependent cell spreading,retrograde transport, endosome to plasma membrane,negative regulation of barbed-end actin filament capping;;;;
Hypoxy / Hypoxy_Rhein	Hypoxy	Hypoxy_Rhein	P28161;P28161-2	GSTM2_HUMAN	Glutathione S-transferase Mu 2;Isoform 2 of Glutathione S-transferase Mu 2	GSTM2	0.421331	0.421331	0.728548	0.507934	10	4	1.33916	33.9162	cytoplasm,cytosol,sarcoplasmic reticulum,extracellular exosome;	glutathione transferase activity,glutathione peroxidase activity,receptor binding,protein binding,enzyme binding,protein homodimerization activity,glutathione binding;	glutathione metabolic process,regulation of release of sequestered calcium ion into cytosol by sarcoplasmic reticulum,regulation of cardiac muscle contraction by regulation of the release of sequestered calcium ion,regulation of skeletal muscle contraction by regulation of release of sequestered calcium ion,nitrobenzene metabolic process,xenobiotic catabolic process,linoleic acid metabolic proces…
Hypoxy / Hypoxy_Rhein	Hypoxy	Hypoxy_Rhein	P42330	AK1C3_HUMAN	Aldo-keto reductase family 1 member C3	AKR1C3	0.42057	0.42057	0.274256	0.294512	27	8	1.33846	33.8456	intracellular,nucleus,cytoplasm,cytosol,extracellular exosome	retinal dehydrogenase activity,alditol:NADP+ 1-oxidoreductase activity,aldo-keto reductase (NADP) activity,retinol dehydrogenase activity,oxidoreductase activity, acting on NAD(P)H, quinone or similar compound as acceptor,phenanthrene 9,10-monooxygenase activity,dihydrotestosterone 17-beta-dehydrogenase activity,prostaglandin H2 endoperoxidase reductase activity,prostaglandin D2 11-ketoreductase …	protein import into nucleus, translocation,retinoid metabolic process,prostaglandin metabolic process,G-protein coupled receptor signaling pathway,response to nutrient,steroid metabolic process,positive regulation of cell proliferation,male gonad development,cellular response to starvation,positive regulation of cell death,farnesol catabolic process,cyclooxygenase pathway,keratinocyte differentia…
Hypoxy / Hypoxy_Rhein	Hypoxy	Hypoxy_Rhein	P00505	AATM_HUMAN	Aspartate aminotransferase, mitochondrial	GOT2	0.413897	0.413897	0.820296	0.536415	51	18	1.33228	33.228	mitochondrion,mitochondrial inner membrane,mitochondrial matrix,plasma membrane,cell surface,perikaryon,myelin sheath,protein complex,extracellular exosome	RNA binding,L-aspartate:2-oxoglutarate aminotransferase activity,phospholipid binding,kynurenine-oxoglutarate transaminase activity,amino acid binding,enzyme binding,pyridoxal phosphate binding,protein homodimerization activity,4-hydroxyglutamate transaminase activity,L-phenylalanine:2-oxoglutarate aminotransferase activity	gluconeogenesis,2-oxoglutarate metabolic process,oxaloacetate metabolic process,aspartate metabolic process,aspartate biosynthetic process,aspartate catabolic process,glutamate metabolic process,cellular amino acid biosynthetic process,fatty acid transport,4-hydroxyproline catabolic process,glutamate catabolic process to aspartate,glutamate catabolic process to 2-oxoglutarate,response to ethanol,…
Hypoxy / Hypoxy_Rhein	Hypoxy	Hypoxy_Rhein	Q9UBC2;Q9UBC2-2;Q9UBC2-3;Q9UBC2-4	EP15R_HUMAN	Epidermal growth factor receptor substrate 15-like 1;Isoform 2 of Epidermal growth factor receptor substrate 15-like 1;Isoform 3 of Epidermal growth factor receptor substrate 15-like 1;Isoform 4 of Epidermal growth factor receptor substrate 15-like 1	EPS15L1	0.412725	0.412725	0.920342	0.570353	2	2	1.3312	33.1198	nucleus,cytosol,plasma membrane,membrane,clathrin coat of coated pit;;;	calcium ion binding,protein binding,cadherin binding;;;	endocytosis,negative regulation of epidermal growth factor receptor signaling pathway,membrane organization;;;
Hypoxy / Hypoxy_Rhein	Hypoxy	Hypoxy_Rhein	Q9Y2E5;Q9Y2E5-2	MA2B2_HUMAN	Epididymis-specific alpha-mannosidase;Isoform 2 of Epididymis-specific alpha-mannosidase	MAN2B2	0.410506	0.410506	0.850744	0.546273	21	11	1.32915	32.9152	extracellular space,lysosomal lumen,extracellular exosome;	alpha-mannosidase activity,mannan endo-1,6-alpha-mannosidase activity,carbohydrate binding,metal ion binding;	mannose metabolic process,protein deglycosylation,oligosaccharide catabolic process;
Hypoxy / Hypoxy_Rhein	Hypoxy	Hypoxy_Rhein	Q8IX30;Q8IX30-2	SCUB3_HUMAN	Signal peptide, CUB and EGF-like domain-containing protein 3;Isoform 2 of Signal peptide, CUB and EGF-like domain-containing protein 3	SCUBE3	0.408338	0.408338	0.0117594	0.0306075	3	7	1.32716	32.7156	extracellular space,plasma membrane,cell surface;	calcium ion binding,protein binding;	signal transduction,extracellular matrix disassembly,cell differentiation,positive regulation of smoothened signaling pathway,protein homooligomerization,protein heterooligomerization;
Hypoxy / Hypoxy_Rhein	Hypoxy	Hypoxy_Rhein	P14868	SYDC_HUMAN	Aspartate--tRNA ligase, cytoplasmic	DARS	0.406381	0.406381	0.800051	0.528789	10	11	1.32536	32.5357	cytoplasm,cytosol,membrane,aminoacyl-tRNA synthetase multienzyme complex,extracellular exosome	RNA binding,aminoacylase activity,aspartate-tRNA ligase activity,protein binding,ATP binding	translation,tRNA aminoacylation for protein translation,aspartyl-tRNA aminoacylation,protein complex assembly
Hypoxy / Hypoxy_Rhein	Hypoxy	Hypoxy_Rhein	P35442	TSP2_HUMAN	Thrombospondin-2	THBS2	0.406229	0.406229	1.67629e-19	1.40808e-17	138	42	1.32522	32.5217	extracellular region,basement membrane,extracellular space,platelet alpha granule	calcium ion binding,protein binding,heparin binding	cell adhesion,negative regulation of angiogenesis,positive regulation of synapse assembly
Hypoxy / Hypoxy_Rhein	Hypoxy	Hypoxy_Rhein	P39060;P39060-1;P39060-2	COIA1_HUMAN	Collagen alpha-1(XVIII) chain;Isoform 2 of Collagen alpha-1(XVIII) chain;Isoform 3 of Collagen alpha-1(XVIII) chain	COL18A1	0.404133	0.404133	0.0212391	0.0495579	14	9	1.32329	32.3294	extracellular region,collagen trimer,basement membrane,extracellular space,endoplasmic reticulum lumen,extracellular matrix,extracellular exosome;;	structural molecule activity,metal ion binding;;	angiogenesis,endothelial cell morphogenesis,cell adhesion,visual perception,positive regulation of cell proliferation,negative regulation of cell proliferation,animal organ morphogenesis,extracellular matrix organization,positive regulation of cell migration,collagen catabolic process,response to drug,response to hydrostatic pressure,positive regulation of endothelial cell apoptotic process;;
Hypoxy / Hypoxy_Rhein	Hypoxy	Hypoxy_Rhein	P30740	ILEU_HUMAN	Leukocyte elastase inhibitor	SERPINB1	0.402704	0.402704	0.692123	0.495753	28	12	1.32198	32.1984	extracellular region,extracellular space,membrane,secretory granule lumen,extracellular exosome	serine-type endopeptidase inhibitor activity	negative regulation of endopeptidase activity,neutrophil degranulation
Hypoxy / Hypoxy_Rhein	Hypoxy	Hypoxy_Rhein	P63241;P63241-2	IF5A1_HUMAN	Eukaryotic translation initiation factor 5A-1;Isoform 2 of Eukaryotic translation initiation factor 5A-1	EIF5A	0.402185	0.402185	0.458983	0.399748	35	14	1.32151	32.1508	nucleus,annulate lamellae,nuclear pore,cytoplasm,endoplasmic reticulum membrane,cytosol,membrane,dendrite,neuronal cell body,extracellular exosome;	RNA binding,translation elongation factor activity,protein binding,U6 snRNA binding,ribosome binding,protein N-terminus binding;	mRNA export from nucleus,translational frameshifting,protein export from nucleus,nucleocytoplasmic transport,apoptotic process,positive regulation of cytosolic calcium ion concentration,aging,positive regulation of cell proliferation,peptidyl-lysine modification to peptidyl-hypusine,positive regulation of cardiac muscle cell apoptotic process,negative regulation of apoptotic process,positive regu…
Hypoxy / Hypoxy_Rhein	Hypoxy	Hypoxy_Rhein	Q99715;Q99715-4	COCA1_HUMAN	Collagen alpha-1(XII) chain;Isoform 4 of Collagen alpha-1(XII) chain	COL12A1	0.397017	0.397017	0.00153196	0.00602353	15	37	1.31678	31.6782	extracellular region,collagen type XII trimer,extracellular space,endoplasmic reticulum lumen,extracellular matrix,extracellular exosome,extracellular vesicle;	extracellular matrix structural constituent conferring tensile strength;	skeletal system development,cell adhesion,collagen fibril organization,collagen catabolic process,endodermal cell differentiation;
Hypoxy / Hypoxy_Rhein	Hypoxy	Hypoxy_Rhein	O43396	TXNL1_HUMAN	Thioredoxin-like protein 1	TXNL1	0.393239	0.393239	0.472077	0.406902	5	4	1.31334	31.3339	proteasome complex,nucleus,cytoplasm,cytosol,extracellular exosome	thioredoxin-disulfide reductase activity,protein disulfide oxidoreductase activity,disulfide oxidoreductase activity,oxidoreductase activity, acting on a sulfur group of donors, disulfide as acceptor,protein-disulfide reductase activity	cellular response to oxidative stress,cell redox homeostasis,oxidation-reduction process,cellular oxidant detoxification
Hypoxy / Hypoxy_Rhein	Hypoxy	Hypoxy_Rhein	O75882;O75882-2;O75882-3	ATRN_HUMAN	Attractin;Isoform 2 of Attractin;Isoform 3 of Attractin	ATRN	0.392472	0.392472	0.111415	0.16498	47	18	1.31264	31.264	extracellular space,cytoplasm,plasma membrane,integral component of plasma membrane,extracellular exosome;;	receptor activity,carbohydrate binding;;	inflammatory response,response to oxidative stress,cerebellum development,regulation of multicellular organism growth,myelination,pigmentation;;
Hypoxy / Hypoxy_Rhein	Hypoxy	Hypoxy_Rhein	P05155;P05155-2;P05155-3	IC1_HUMAN	Plasma protease C1 inhibitor;Isoform 2 of Plasma protease C1 inhibitor;Isoform 3 of Plasma protease C1 inhibitor	SERPING1	0.391049	0.391049	5.48328e-06	4.5237e-05	78	21	1.31135	31.1347	extracellular region,extracellular space,platelet alpha granule lumen,extracellular exosome,blood microparticle;;	serine-type endopeptidase inhibitor activity,protein binding;;	negative regulation of complement activation, lectin pathway,platelet degranulation,complement activation, classical pathway,aging,blood coagulation, intrinsic pathway,blood circulation,negative regulation of endopeptidase activity,regulation of complement activation,fibrinolysis,innate immune response;;
Hypoxy / Hypoxy_Rhein	Hypoxy	Hypoxy_Rhein	Q01469	FABP5_HUMAN	Fatty acid-binding protein 5	FABP5	0.384694	0.384694	0.511212	0.42492	24	10	1.30558	30.5583	extracellular region,nucleoplasm,cytoplasm,cytosol,plasma membrane,secretory granule membrane,azurophil granule lumen,extracellular exosome	transporter activity,fatty acid binding,protein binding,lipid binding	glucose metabolic process,lipid metabolic process,phosphatidylcholine biosynthetic process,epidermis development,glucose transport,triglyceride catabolic process,neutrophil degranulation
Hypoxy / Hypoxy_Rhein	Hypoxy	Hypoxy_Rhein	Q96PD2;Q96PD2-2	DCBD2_HUMAN	Discoidin, CUB and LCCL domain-containing protein 2;Isoform 2 of Discoidin, CUB and LCCL domain-containing protein 2	DCBLD2	0.38332	0.38332	0.0980101	0.15221	13	8	1.30434	30.434	integral component of plasma membrane,cell surface;	protein binding;	negative regulation of cell growth,intracellular receptor signaling pathway,wound healing;
Hypoxy / Hypoxy_Rhein	Hypoxy	Hypoxy_Rhein	Q86YZ3	HORN_HUMAN	Hornerin	HRNR	0.377327	0.377327	0.103025	0.157608	8	3	1.29893	29.8933	cornified envelope,extracellular region,nucleus,cytoplasm,azurophil granule lumen,keratohyalin granule,perinuclear region of cytoplasm,extracellular exosome	calcium ion binding,transition metal ion binding	keratinization,cell envelope organization,neutrophil degranulation,establishment of skin barrier
Hypoxy / Hypoxy_Rhein	Hypoxy	Hypoxy_Rhein	Q7Z7M9	GALT5_HUMAN	Polypeptide N-acetylgalactosaminyltransferase 5	GALNT5	0.375664	0.375664	0.153734	0.203219	11	14	1.29744	29.7437	Golgi membrane,cellular_component,integral component of membrane	polypeptide N-acetylgalactosaminyltransferase activity,carbohydrate binding,metal ion binding	glycosaminoglycan biosynthetic process,O-glycan processing
Hypoxy / Hypoxy_Rhein	Hypoxy	Hypoxy_Rhein	P11766	ADHX_HUMAN	Alcohol dehydrogenase class-3	ADH5	0.372997	0.372997	0.585267	0.4593	61	14	1.29504	29.5041	mitochondrion,cytosol,extracellular exosome	alcohol dehydrogenase (NAD) activity,fatty acid binding,zinc ion binding,electron carrier activity,formaldehyde dehydrogenase activity,protein homodimerization activity,S-(hydroxymethyl)glutathione dehydrogenase activity	retinoid metabolic process,respiratory system process,ethanol oxidation,peptidyl-cysteine S-nitrosylation,response to lipopolysaccharide,positive regulation of blood pressure,formaldehyde catabolic process,response to nitrosative stress,response to redox state
Hypoxy / Hypoxy_Rhein	Hypoxy	Hypoxy_Rhein	Q4LDE5	SVEP1_HUMAN	Sushi, von Willebrand factor type A, EGF and pentraxin domain-containing protein 1	SVEP1	0.371839	0.371839	6.15319e-06	4.98732e-05	24	22	1.294	29.4001	extracellular space,cytoplasm,membrane	chromatin binding,calcium ion binding	cell adhesion
Hypoxy / Hypoxy_Rhein	Hypoxy	Hypoxy_Rhein	Q14956;Q14956-2	GPNMB_HUMAN	Transmembrane glycoprotein NMB;Isoform 2 of Transmembrane glycoprotein NMB	GPNMB	0.3709	0.3709	0.578653	0.456841	24	7	1.29316	29.3159	plasma membrane,integral component of plasma membrane,integral component of membrane,melanosome;	integrin binding,protein binding,heparin binding,chemoattractant activity,syndecan binding,receptor agonist activity;	osteoblast differentiation,negative regulation of cytokine production,positive regulation of protein phosphorylation,cell adhesion,signal transduction,cell-cell signaling,negative regulation of cell proliferation,bone mineralization,positive regulation of cell migration,positive regulation of protein autophosphorylation,negative regulation of tumor necrosis factor production,regulation of tissue …
Hypoxy / Hypoxy_Rhein	Hypoxy	Hypoxy_Rhein	P49903;P49903-3	SPS1_HUMAN	Selenide, water dikinase 1;Isoform 3 of Selenide, water dikinase 1	SEPHS1	0.369636	0.369636	0.651347	0.48341	3	3	1.29203	29.2027	cytoplasm,plasma membrane,nuclear membrane;	selenide, water dikinase activity,protein binding,ATP binding,GTP binding,identical protein binding;	cellular protein modification process,phosphorylation;
Hypoxy / Hypoxy_Rhein	Hypoxy	Hypoxy_Rhein	P49720	PSB3_HUMAN	Proteasome subunit beta type-3	PSMB3	0.369582	0.369582	0.793032	0.526746	31	10	1.29198	29.1978	proteasome complex,nucleus,nucleoplasm,cytosol,proteasome core complex,proteasome core complex, beta-subunit complex,extracellular exosome	threonine-type endopeptidase activity,protein binding	MAPK cascade,protein polyubiquitination,stimulatory C-type lectin receptor signaling pathway,antigen processing and presentation of exogenous peptide antigen via MHC class I, TAP-dependent,regulation of cellular amino acid metabolic process,negative regulation of G2/M transition of mitotic cell cycle,viral process,protein deubiquitination,anaphase-promoting complex-dependent catabolic process,SCF…
Hypoxy / Hypoxy_Rhein	Hypoxy	Hypoxy_Rhein	P11362;P11362-14;P11362-19;P11362-2;P11362-20;P11362-21;P11362-3;P11362-4;P11362-5;P11362-6;P11362-7	FGFR1_HUMAN	Fibroblast growth factor receptor 1;Isoform 15 of Fibroblast growth factor receptor 1;Isoform 19 of Fibroblast growth factor receptor 1;Isoform 4 of Fibroblast growth factor receptor 1;Isoform 20 of Fibroblast growth factor receptor 1;Isoform 21 of Fibroblast growth factor receptor 1;Isoform 6 of Fibroblast growth factor receptor 1;Isoform 8 of Fibroblast growth factor receptor 1;Isoform 10 of Fi…	FGFR1	0.368452	0.368452	0.315458	0.319259	3	2	1.29097	29.0967	extracellular region,nucleolus,cytosol,plasma membrane,integral component of plasma membrane,integral component of membrane,cytoplasmic vesicle,receptor complex;;;;;;;;;;	protein tyrosine kinase activity,fibroblast growth factor-activated receptor activity,Ras guanyl-nucleotide exchange factor activity,protein binding,ATP binding,heparin binding,1-phosphatidylinositol-3-kinase activity,fibroblast growth factor binding,identical protein binding,protein homodimerization activity,phosphatidylinositol-4,5-bisphosphate 3-kinase activity,Requires Ontology;;;;;;;;;;	negative regulation of transcription from RNA polymerase II promoter,MAPK cascade,skeletal system development,angiogenesis,ureteric bud development,in utero embryonic development,organ induction,neuron migration,positive regulation of mesenchymal cell proliferation,chondrocyte differentiation,transcription, DNA-templated,protein phosphorylation,vacuolar phosphate transport,sensory perception of s…
Hypoxy / Hypoxy_Rhein	Hypoxy	Hypoxy_Rhein	P18077	RL35A_HUMAN	60S ribosomal protein L35a	RPL35A	0.357821	0.357821	0.826925	0.538563	4	3	1.28149	28.1489	mitochondrion,cytosol,membrane,cytosolic large ribosomal subunit,extracellular matrix,extracellular exosome	tRNA binding,RNA binding,structural constituent of ribosome,protein binding	nuclear-transcribed mRNA catabolic process, nonsense-mediated decay,rRNA processing,translation,translational initiation,SRP-dependent cotranslational protein targeting to membrane,viral transcription,ribosomal large subunit biogenesis
Hypoxy / Hypoxy_Rhein	Hypoxy	Hypoxy_Rhein	P12955	PEPD_HUMAN	Xaa-Pro dipeptidase	PEPD	0.35764	0.35764	0.637091	0.47743	68	20	1.28133	28.1328	extracellular exosome	aminopeptidase activity,metallocarboxypeptidase activity,protein binding,manganese ion binding,proline dipeptidase activity	proteolysis,cellular amino acid metabolic process,collagen catabolic process
Hypoxy / Hypoxy_Rhein	Hypoxy	Hypoxy_Rhein	P08236;P08236-2;P08236-3	BGLR_HUMAN	Beta-glucuronidase;Isoform 2 of Beta-glucuronidase;Isoform 3 of Beta-glucuronidase	GUSB	0.357357	0.357357	0.435687	0.390092	3	2	1.28108	28.1077	extracellular region,extracellular space,membrane,azurophil granule lumen,lysosomal lumen,intracellular membrane-bounded organelle,extracellular exosome,ficolin-1-rich granule lumen;;	beta-glucuronidase activity,receptor binding,protein domain specific binding;;	carbohydrate metabolic process,glycosaminoglycan catabolic process,hyaluronan catabolic process,neutrophil degranulation;;
Hypoxy / Hypoxy_Rhein	Hypoxy	Hypoxy_Rhein	P43251;P43251-2;P43251-3;P43251-4	BTD_HUMAN	Biotinidase;Isoform 2 of Biotinidase;Isoform 3 of Biotinidase;Isoform 4 of Biotinidase	BTD	0.356493	0.356493	0.927791	0.572665	24	9	1.28031	28.031	extracellular region,extracellular space,mitochondrial matrix,extracellular exosome;;;	hydrolase activity, acting on carbon-nitrogen (but not peptide) bonds,biotinidase activity;;;	biotin metabolic process,central nervous system development;;;
Hypoxy / Hypoxy_Rhein	Hypoxy	Hypoxy_Rhein	O95302	FKBP9_HUMAN	Peptidyl-prolyl cis-trans isomerase FKBP9	FKBP9	0.355382	0.355382	0.673644	0.492442	50	17	1.27932	27.9324	cytoplasm,endoplasmic reticulum	peptidyl-prolyl cis-trans isomerase activity,calcium ion binding,FK506 binding	protein peptidyl-prolyl isomerization,protein folding,chaperone-mediated protein folding
Hypoxy / Hypoxy_Rhein	Hypoxy	Hypoxy_Rhein	P02751	FINC_HUMAN	Fibronectin	FN1	0.353397	0.353397	1.70736e-10	3.84781e-09	508	116	1.27757	27.7565	extracellular region,fibrinogen complex,proteinaceous extracellular matrix,basal lamina,extracellular space,endoplasmic reticulum lumen,endoplasmic reticulum-Golgi intermediate compartment,apical plasma membrane,extracellular matrix,platelet alpha granule lumen,extracellular exosome,blood microparticle	protease binding,receptor binding,integrin binding,protein binding,collagen binding,protein C-terminus binding,heparin binding,peptidase activator activity,enzyme binding,identical protein binding,chaperone binding,disordered domain specific binding	angiogenesis,regulation of protein phosphorylation,platelet degranulation,acute-phase response,cell-substrate junction assembly,cell adhesion,calcium-independent cell-matrix adhesion,positive regulation of cell proliferation,regulation of cell shape,response to wounding,positive regulation of gene expression,positive regulation of peptidase activity,peptide cross-linking,extracellular matrix disa…
Hypoxy / Hypoxy_Rhein	Hypoxy	Hypoxy_Rhein	P14678;P14678-2;P14678-3;P63162;P63162-2	RSMB_HUMAN;RSMB_HUMAN;RSMB_HUMAN;RSMN_HUMAN;RSMN_HUMAN	Small nuclear ribonucleoprotein-associated proteins B and B';Isoform SM-B of Small nuclear ribonucleoprotein-associated proteins B and B';Isoform SM-B1 of Small nuclear ribonucleoprotein-associated proteins B and B';Small nuclear ribonucleoprotein-associated protein N;Isoform 2 of Small nuclear ribonucleoprotein-associated protein N	SNRPB;SNRPB;SNRPB;SNRPN;SNRPN	0.352629	0.352629	0.170199	0.218119	3	2	1.27689	27.6886	nucleoplasm,spliceosomal complex,U5 snRNP,U7 snRNP,U1 snRNP,U2 snRNP,U4 snRNP,U12-type spliceosomal complex,cytosol,small nuclear ribonucleoprotein complex,methylosome,SMN-Sm protein complex,U4/U6 x U5 tri-snRNP complex,extracellular exosome,U2-type prespliceosome,catalytic step 2 spliceosome,histone pre-mRNA 3'end processing complex,telomerase holoenzyme complex;;;nucleoplasm,spliceosomal comple…	RNA binding,protein binding,U2 snRNA binding,telomerase RNA binding,histone pre-mRNA DCP binding;;;RNA binding,protein binding;	spliceosomal snRNP assembly,mRNA splicing, via spliceosome,termination of RNA polymerase II transcription,protein methylation,histone mRNA metabolic process,RNA splicing,nuclear import;;;mRNA splicing, via spliceosome,RNA splicing,response to hormone;
Hypoxy / Hypoxy_Rhein	Hypoxy	Hypoxy_Rhein	Q12905	ILF2_HUMAN	Interleukin enhancer-binding factor 2	ILF2	0.351526	0.351526	0.300274	0.311977	21	15	1.27591	27.5909	extracellular region,nucleus,nucleolus,membrane,intracellular ribonucleoprotein complex,specific granule lumen,tertiary granule lumen,ficolin-1-rich granule lumen	DNA binding,RNA binding,double-stranded RNA binding,protein binding,ATP binding,transferase activity	transcription, DNA-templated,neutrophil degranulation,positive regulation of transcription, DNA-templated
Hypoxy / Hypoxy_Rhein	Hypoxy	Hypoxy_Rhein	P50453	SPB9_HUMAN	Serpin B9	SERPINB9	0.348156	0.348156	0.245087	0.27278	15	7	1.27293	27.2933	extracellular space,intracellular,nucleus,cytoplasm,cytosol,membrane,extracellular exosome	protease binding,serine-type endopeptidase inhibitor activity,protein binding,cysteine-type endopeptidase inhibitor activity involved in apoptotic process	mast cell mediated immunity,apoptotic process,immune response,response to bacterium,positive regulation of gene expression,negative regulation of endopeptidase activity,negative regulation by symbiont of host apoptotic process,protection from natural killer cell mediated cytotoxicity,negative regulation of apoptotic process,negative regulation of cysteine-type endopeptidase activity involved in a…
Hypoxy / Hypoxy_Rhein	Hypoxy	Hypoxy_Rhein	Q8TCD5	NT5C_HUMAN	5'(3')-deoxyribonucleotidase, cytosolic type	NT5C	0.338411	0.338411	0.675157	0.492983	2	3	1.26436	26.4363	nucleus,cytoplasm,mitochondrion,cytosol,extracellular exosome	nucleotidase activity,5'-nucleotidase activity,pyrimidine nucleotide binding,metal ion binding	purine nucleotide catabolic process,pyrimidine deoxyribonucleotide catabolic process,dephosphorylation,pyrimidine nucleoside catabolic process
Hypoxy / Hypoxy_Rhein	Hypoxy	Hypoxy_Rhein	Q9P0L0;Q9P0L0-2	VAPA_HUMAN	Vesicle-associated membrane protein-associated protein A;Isoform 2 of Vesicle-associated membrane protein-associated protein A	VAPA	0.335501	0.335501	0.759975	0.517477	8	4	1.26182	26.1815	Golgi membrane,endoplasmic reticulum,endoplasmic reticulum membrane,plasma membrane,microtubule cytoskeleton,integral component of membrane,nuclear membrane,vesicle,azurophil granule membrane,endoplasmic reticulum exit site,bicellular tight junction,perinuclear region of cytoplasm;	signal transducer activity,protein binding,microtubule binding,protein domain specific binding,FFAT motif binding,cadherin binding,protein heterodimerization activity;	ER to Golgi vesicle-mediated transport,signal transduction,cell death,sphingolipid biosynthetic process,neuron projection development,positive regulation of I-kappaB kinase/NF-kappaB signaling,neutrophil degranulation,positive regulation by host of viral release from host cell,negative regulation by host of viral genome replication,positive regulation by host of viral genome replication,membrane …
Hypoxy / Hypoxy_Rhein	Hypoxy	Hypoxy_Rhein	P00492	HPRT_HUMAN	Hypoxanthine-guanine phosphoribosyltransferase	HPRT1	0.332289	0.332289	0.231788	0.262719	24	9	1.25901	25.9009	cytoplasm,cytosol,extracellular exosome	nucleotide binding,magnesium ion binding,hypoxanthine phosphoribosyltransferase activity,protein binding,identical protein binding,protein homodimerization activity,guanine phosphoribosyltransferase activity	response to amphetamine,purine nucleotide biosynthetic process,purine ribonucleoside salvage,adenine salvage,guanine salvage,grooming behavior,locomotory behavior,cytolysis,striatum development,cerebral cortex neuron differentiation,central nervous system neuron development,IMP salvage,dopamine metabolic process,purine-containing compound salvage,hypoxanthine salvage,positive regulation of dopami…
Hypoxy / Hypoxy_Rhein	Hypoxy	Hypoxy_Rhein	Q00796	DHSO_HUMAN	Sorbitol dehydrogenase	SORD	0.331557	0.331557	0.307037	0.316122	2	2	1.25837	25.8371	extracellular space,cytosol,membrane,motile cilium,mitochondrial membrane,extracellular exosome	L-iditol 2-dehydrogenase activity,zinc ion binding,carbohydrate binding,identical protein binding,D-xylulose reductase activity,NAD binding	glucose metabolic process,sorbitol catabolic process,response to osmotic stress,response to hormone,glucuronate catabolic process to xylulose 5-phosphate,flagellated sperm motility,response to nutrient levels,response to drug,fructose biosynthetic process,response to cadmium ion,response to copper ion,L-xylitol catabolic process,L-xylitol metabolic process,oxidation-reduction process
Hypoxy / Hypoxy_Rhein	Hypoxy	Hypoxy_Rhein	Q96C90	PP14B_HUMAN	Protein phosphatase 1 regulatory subunit 14B	PPP1R14B	0.331518	0.331518	0.27818	0.296811	7	4	1.25834	25.8337	cytoplasm	protein phosphatase inhibitor activity	regulation of phosphorylation,negative regulation of catalytic activity,innate immune response
Hypoxy / Hypoxy_Rhein	Hypoxy	Hypoxy_Rhein	P01889	1B07_HUMAN	HLA class I histocompatibility antigen, B-7 alpha chain	HLA-B	0.330997	0.330997	0.00248397	0.00900074	16	14	1.25788	25.7882
Hypoxy / Hypoxy_Rhein	Hypoxy	Hypoxy_Rhein	P10599	THIO_HUMAN	Thioredoxin	TXN	0.329914	0.329914	0.507744	0.424119	25	6	1.25694	25.6938	nucleus,cytoplasm,mitochondrion,cytosol,extracellular exosome	RNA binding,thioredoxin-disulfide reductase activity,protein binding,protein disulfide oxidoreductase activity,peptide disulfide oxidoreductase activity,oxidoreductase activity, acting on a sulfur group of donors, disulfide as acceptor,protein-disulfide reductase activity	negative regulation of transcription from RNA polymerase II promoter,transcription, DNA-templated,glycerol ether metabolic process,movement of cell or subcellular component,signal transduction,cell-cell signaling,cell proliferation,response to radiation,nucleobase-containing small molecule interconversion,protein repair,activation of protein kinase B activity,positive regulation of peptidyl-serin…
Hypoxy / Hypoxy_Rhein	Hypoxy	Hypoxy_Rhein	O95373	IPO7_HUMAN	Importin-7	IPO7	0.328845	0.328845	0.477167	0.40938	9	9	1.25601	25.6008	nuclear pore,nucleoplasm,cytosol,membrane	transporter activity,protein binding,Ran GTPase binding,GTPase regulator activity,histone binding,SMAD binding	protein import into nucleus,signal transduction,viral process,innate immune response,regulation of catalytic activity
Hypoxy / Hypoxy_Rhein	Hypoxy	Hypoxy_Rhein	P31150	GDIA_HUMAN	Rab GDP dissociation inhibitor alpha	GDI1	0.325884	0.325884	0.0757523	0.127496	35	18	1.25343	25.3432	cytoplasm,Golgi apparatus,cytosol,midbody,neuron projection,myelin sheath,protein complex	GDP-dissociation inhibitor activity,Rab GDP-dissociation inhibitor activity,GTPase activator activity,protein binding,oxidoreductase activity,Rab GTPase binding	signal transduction,protein transport,Rab protein signal transduction,positive regulation of GTPase activity,negative regulation of axonogenesis,regulation of small GTPase mediated signal transduction,response to calcium ion,oxidation-reduction process,membrane organization,negative regulation of protein targeting to membrane
Hypoxy / Hypoxy_Rhein	Hypoxy	Hypoxy_Rhein	P04406	G3P_HUMAN	Glyceraldehyde-3-phosphate dehydrogenase	GAPDH	0.323836	0.323836	0.642824	0.479781	180	22	1.25165	25.1655	nucleus,cytoplasm,lipid particle,cytosol,plasma membrane,microtubule cytoskeleton,membrane,intracellular ribonucleoprotein complex,extracellular matrix,nuclear membrane,vesicle,intracellular membrane-bounded organelle,perinuclear region of cytoplasm,extracellular exosome,GAIT complex	glyceraldehyde-3-phosphate dehydrogenase (NAD+) (phosphorylating) activity,protein binding,microtubule binding,aspartic-type endopeptidase inhibitor activity,peptidyl-cysteine S-nitrosylase activity,identical protein binding,NADP binding,NAD binding,disordered domain specific binding	microtubule cytoskeleton organization,gluconeogenesis,negative regulation of endopeptidase activity,regulation of macroautophagy,negative regulation of translation,killing of cells of other organism,peptidyl-cysteine S-trans-nitrosylation,positive regulation of cytokine secretion,protein stabilization,defense response to fungus,neuron apoptotic process,killing by host of symbiont cells,positive r…
Hypoxy / Hypoxy_Rhein	Hypoxy	Hypoxy_Rhein	Q9NZV1	CRIM1_HUMAN	Cysteine-rich motor neuron 1 protein	CRIM1	0.32336	0.32336	0.11007	0.164366	7	6	1.25124	25.1241	plasma membrane,integral component of membrane,extracellular exosome	serine-type endopeptidase inhibitor activity,insulin-like growth factor-activated receptor activity,insulin-like growth factor binding,PDZ domain binding	regulation of cell growth,nervous system development,negative regulation of endopeptidase activity,insulin-like growth factor receptor signaling pathway
Hypoxy / Hypoxy_Rhein	Hypoxy	Hypoxy_Rhein	P17936;P17936-2	IBP3_HUMAN	Insulin-like growth factor-binding protein 3;Isoform 2 of Insulin-like growth factor-binding protein 3	IGFBP3	0.323248	0.323248	0.232012	0.262719	31	12	1.25114	25.1144	extracellular region,extracellular space,nucleus,endoplasmic reticulum lumen,insulin-like growth factor binding protein complex,insulin-like growth factor ternary complex,extracellular exosome;	fibronectin binding,protein binding,insulin-like growth factor binding,protein tyrosine phosphatase activator activity,insulin-like growth factor I binding,insulin-like growth factor II binding,metal ion binding;	regulation of cell growth,osteoblast differentiation,negative regulation of protein phosphorylation,protein phosphorylation,apoptotic process,negative regulation of cell proliferation,negative regulation of signal transduction,regulation of glucose metabolic process,negative regulation of smooth muscle cell migration,regulation of apoptotic process,positive regulation of apoptotic process,positiv…
Hypoxy / Hypoxy_Rhein	Hypoxy	Hypoxy_Rhein	P48637	GSHB_HUMAN	Glutathione synthetase	GSS	0.31775	0.31775	0.355041	0.344237	63	20	1.24638	24.6385	cytosol,extracellular exosome	magnesium ion binding,glutathione synthase activity,protein binding,ATP binding,glycine binding,identical protein binding,protein homodimerization activity,glutathione binding	cellular amino acid metabolic process,glutathione biosynthetic process,response to oxidative stress,nervous system development,aging,response to xenobiotic stimulus,response to nutrient levels,response to tumor necrosis factor,response to amino acid,response to cadmium ion
Hypoxy / Hypoxy_Rhein	Hypoxy	Hypoxy_Rhein	P04080	CYTB_HUMAN	Cystatin-B	CSTB	0.31689	0.31689	0.963823	0.58051	17	5	1.24564	24.5643	extracellular region,extracellular space,nucleolus,cytoplasm,cytosol,secretory granule lumen,extracellular exosome,tertiary granule lumen,ficolin-1-rich granule lumen	protease binding,RNA binding,endopeptidase inhibitor activity,cysteine-type endopeptidase inhibitor activity	adult locomotory behavior,negative regulation of peptidase activity,negative regulation of endopeptidase activity,neutrophil degranulation,negative regulation of proteolysis
Hypoxy / Hypoxy_Rhein	Hypoxy	Hypoxy_Rhein	P30086	PEBP1_HUMAN	Phosphatidylethanolamine-binding protein 1	PEBP1	0.314088	0.314088	0.87755	0.558056	61	13	1.24323	24.3226	nucleus,cytosol,extracellular exosome	RNA binding,serine-type endopeptidase inhibitor activity,protein binding,ATP binding,phosphatidylethanolamine binding,enzyme binding,protein kinase binding	MAPK cascade,negative regulation of endopeptidase activity
Hypoxy / Hypoxy_Rhein	Hypoxy	Hypoxy_Rhein	P09417	DHPR_HUMAN	Dihydropteridine reductase	QDPR	0.313874	0.313874	0.456953	0.399748	11	6	1.24304	24.3041	cytoplasm,mitochondrion,cytosol,neuron projection,extracellular exosome	6,7-dihydropteridine reductase activity,electron carrier activity,protein homodimerization activity,NADPH binding,NADH binding	liver development,cellular amino acid metabolic process,L-phenylalanine catabolic process,tetrahydrobiopterin biosynthetic process,response to aluminum ion,response to lead ion,response to glucagon,cellular response to drug,dihydrobiopterin metabolic process,oxidation-reduction process
Hypoxy / Hypoxy_Rhein	Hypoxy	Hypoxy_Rhein	Q9C0H2;Q9C0H2-2;Q9C0H2-4	TTYH3_HUMAN	Protein tweety homolog 3;Isoform 2 of Protein tweety homolog 3;Isoform 4 of Protein tweety homolog 3	TTYH3	0.313858	0.313858	0.758698	0.517477	17	6	1.24303	24.3028	plasma membrane,chloride channel complex,extracellular exosome;;	intracellular calcium activated chloride channel activity,chloride channel activity;;	chloride transport,ion transmembrane transport,chloride transmembrane transport;;
Hypoxy / Hypoxy_Rhein	Hypoxy	Hypoxy_Rhein	P30046	DOPD_HUMAN	D-dopachrome decarboxylase	DDT	0.312279	0.312279	0.382358	0.360141	10	4	1.24167	24.1667	cytoplasm,extracellular exosome	dopachrome isomerase activity,D-dopachrome decarboxylase activity	melanin biosynthetic process
Hypoxy / Hypoxy_Rhein	Hypoxy	Hypoxy_Rhein	P61289;P61289-2;P61289-3	PSME3_HUMAN	Proteasome activator complex subunit 3;Isoform 2 of Proteasome activator complex subunit 3;Isoform 3 of Proteasome activator complex subunit 3	PSME3	0.310816	0.310816	0.212966	0.248461	5	4	1.24041	24.0409	proteasome complex,nucleus,nucleoplasm,cytoplasm,cytosol,proteasome activator complex,membrane;;	p53 binding,protein binding,identical protein binding,endopeptidase activator activity,MDM2/MDM4 family protein binding;;	MAPK cascade,protein polyubiquitination,stimulatory C-type lectin receptor signaling pathway,antigen processing and presentation of exogenous peptide antigen via MHC class I, TAP-dependent,regulation of cellular amino acid metabolic process,apoptotic process,positive regulation of endopeptidase activity,negative regulation of G2/M transition of mitotic cell cycle,protein deubiquitination,anaphase…
Hypoxy / Hypoxy_Rhein	Hypoxy	Hypoxy_Rhein	Q9BRA2	TXD17_HUMAN	Thioredoxin domain-containing protein 17	TXNDC17	0.306754	0.306754	0.84335	0.543571	15	3	1.23692	23.6921	cytosol,extracellular exosome	peroxidase activity,protein binding,protein-disulfide reductase activity	tumor necrosis factor-mediated signaling pathway,oxidation-reduction process,cellular oxidant detoxification
Hypoxy / Hypoxy_Rhein	Hypoxy	Hypoxy_Rhein	P20618	PSB1_HUMAN	Proteasome subunit beta type-1	PSMB1	0.306349	0.306349	0.456795	0.399748	86	12	1.23657	23.6574	proteasome complex,extracellular region,nucleus,nucleoplasm,cytosol,proteasome core complex,secretory granule lumen,extracellular exosome,ficolin-1-rich granule lumen	threonine-type endopeptidase activity,protein binding	MAPK cascade,protein polyubiquitination,stimulatory C-type lectin receptor signaling pathway,antigen processing and presentation of exogenous peptide antigen via MHC class I, TAP-dependent,regulation of cellular amino acid metabolic process,negative regulation of G2/M transition of mitotic cell cycle,viral process,protein deubiquitination,anaphase-promoting complex-dependent catabolic process,SCF…
Hypoxy / Hypoxy_Rhein	Hypoxy	Hypoxy_Rhein	O14980	XPO1_HUMAN	Exportin-1	XPO1	0.299665	0.299665	0.333283	0.331099	2	7	1.23086	23.0858	kinetochore,nucleus,nuclear envelope,annulate lamellae,nucleoplasm,nucleolus,cytoplasm,cytosol,Cajal body,membrane,intracellular ribonucleoprotein complex,nuclear membrane,intracellular membrane-bounded organelle	RNA binding,nuclear export signal receptor activity,transporter activity,nucleocytoplasmic transporter activity,protein binding,Ran GTPase binding,protein domain specific binding	ribosomal subunit export from nucleus,ribosomal large subunit export from nucleus,ribosomal small subunit export from nucleus,negative regulation of transcription from RNA polymerase II promoter,protein export from nucleus,sister chromatid cohesion,regulation of centrosome duplication,viral process,protein localization to nucleus,regulation of protein catabolic process,response to drug,regulation…
Hypoxy / Hypoxy_Rhein	Hypoxy	Hypoxy_Rhein	Q9P2E9	RRBP1_HUMAN	Ribosome-binding protein 1	RRBP1	0.296752	0.296752	0.728918	0.507934	15	29	1.22838	22.8376	endoplasmic reticulum,ribosome,membrane,integral component of endoplasmic reticulum membrane	RNA binding,receptor activity	osteoblast differentiation,translation,protein transport
Hypoxy / Hypoxy_Rhein	Hypoxy	Hypoxy_Rhein	P00746	CFAD_HUMAN	Complement factor D	CFD	0.292743	0.292743	0.00207941	0.00765486	18	9	1.22497	22.4967	extracellular region,platelet alpha granule lumen,secretory granule lumen,extracellular exosome,ficolin-1-rich granule lumen	serine-type endopeptidase activity,serine-type peptidase activity	platelet degranulation,proteolysis,complement activation,complement activation, alternative pathway,neutrophil degranulation
Hypoxy / Hypoxy_Rhein	Hypoxy	Hypoxy_Rhein	P09486	SPRC_HUMAN	SPARC	SPARC	0.291615	0.291615	7.26541e-06	5.54813e-05	113	21	1.22401	22.401	extracellular region,basement membrane,extracellular space,cytoplasm,cell surface,nuclear matrix,platelet alpha granule,platelet alpha granule membrane,platelet alpha granule lumen,endocytic vesicle lumen,mitochondrion,plasma membrane	calcium ion binding,protein binding,collagen binding,extracellular matrix binding	ossification,negative regulation of endothelial cell proliferation,platelet degranulation,receptor-mediated endocytosis,signal transduction,heart development,response to gravity,response to lead ion,positive regulation of endothelial cell migration,negative regulation of angiogenesis,regulation of cell morphogenesis,extracellular matrix organization,lung development,response to lipopolysaccharide…
Hypoxy / Hypoxy_Rhein	Hypoxy	Hypoxy_Rhein	Q96CG8	CTHR1_HUMAN	Collagen triple helix repeat-containing protein 1	CTHRC1	0.290814	0.290814	0.0814793	0.134201	14	8	1.22333	22.333	proteinaceous extracellular matrix,collagen trimer,extracellular space,cytoplasm	frizzled binding,Wnt-protein binding	cell migration,positive regulation of protein binding,positive regulation of osteoblast proliferation,ossification involved in bone remodeling,positive regulation of osteoblast differentiation,Wnt signaling pathway, planar cell polarity pathway,inner ear receptor stereocilium organization,negative regulation of canonical Wnt signaling pathway,cochlea morphogenesis,establishment of planar polarity…
Hypoxy / Hypoxy_Rhein	Hypoxy	Hypoxy_Rhein	Q9NVH1;Q9NVH1-2;Q9NVH1-3	DJC11_HUMAN	DnaJ homolog subfamily C member 11;Isoform 2 of DnaJ homolog subfamily C member 11;Isoform 3 of DnaJ homolog subfamily C member 11	DNAJC11	0.290626	0.290626	0.675451	0.492983	2	1	1.22317	22.3171	mitochondrion,mitochondrial inner membrane,extracellular exosome;;	protein binding;;	;;
Hypoxy / Hypoxy_Rhein	Hypoxy	Hypoxy_Rhein	P62314	SMD1_HUMAN	Small nuclear ribonucleoprotein Sm D1	SNRPD1	0.290494	0.290494	0.731433	0.508919	3	3	1.22306	22.3059	commitment complex,nucleus,nucleoplasm,U5 snRNP,U1 snRNP,U2 snRNP,U4 snRNP,U12-type spliceosomal complex,cytosol,small nuclear ribonucleoprotein complex,methylosome,pICln-Sm protein complex,SMN-Sm protein complex,prespliceosome,precatalytic spliceosome,catalytic step 2 spliceosome,spliceosomal tri-snRNP complex	RNA binding,protein binding,U1 snRNP binding	spliceosomal complex assembly,spliceosomal snRNP assembly,mRNA splicing, via spliceosome,RNA splicing,nuclear import
Hypoxy / Hypoxy_Rhein	Hypoxy	Hypoxy_Rhein	P26641;P26641-2	EF1G_HUMAN	Elongation factor 1-gamma;Isoform 2 of Elongation factor 1-gamma	EEF1G	0.288578	0.288578	0.111974	0.165246	51	22	1.22144	22.1436	nucleus,cytoplasm,cytosol,membrane,extracellular exosome,endoplasmic reticulum;	translation elongation factor activity,protein binding,cadherin binding;	translational elongation,response to virus;
Hypoxy / Hypoxy_Rhein	Hypoxy	Hypoxy_Rhein	P28070	PSB4_HUMAN	Proteasome subunit beta type-4	PSMB4	0.286835	0.286835	0.774459	0.521579	37	8	1.21996	21.9961	proteasome complex,nucleus,nucleoplasm,cytosol,proteasome core complex,extracellular exosome	lipopolysaccharide binding,threonine-type endopeptidase activity,protein binding	MAPK cascade,protein polyubiquitination,stimulatory C-type lectin receptor signaling pathway,antigen processing and presentation of exogenous peptide antigen via MHC class I, TAP-dependent,negative regulation of inflammatory response to antigenic stimulus,regulation of cellular amino acid metabolic process,negative regulation of G2/M transition of mitotic cell cycle,viral process,protein deubiqui…
Hypoxy / Hypoxy_Rhein	Hypoxy	Hypoxy_Rhein	Q9BS40	LXN_HUMAN	Latexin	LXN	0.286692	0.286692	0.784964	0.524444	4	3	1.21984	21.984	cytoplasm,extracellular exosome	protein binding,metalloendopeptidase inhibitor activity,heparin binding	inflammatory response,negative regulation of endopeptidase activity,detection of temperature stimulus involved in sensory perception of pain
Hypoxy / Hypoxy_Rhein	Hypoxy	Hypoxy_Rhein	P19883;P19883-2	FST_HUMAN	Follistatin;Isoform 2 of Follistatin	FST	0.286002	0.286002	0.000264374	0.00125919	11	17	1.21926	21.9257	extracellular region;	signal transducer activity,protein binding,heparan sulfate proteoglycan binding,activin binding;	negative regulation of transcription from RNA polymerase II promoter,hematopoietic progenitor cell differentiation,signal transduction,negative regulation of activin receptor signaling pathway,positive regulation of hair follicle development;
Hypoxy / Hypoxy_Rhein	Hypoxy	Hypoxy_Rhein	Q9H2U2;Q9H2U2-2;Q9H2U2-3;Q9H2U2-6	IPYR2_HUMAN	Inorganic pyrophosphatase 2, mitochondrial;Isoform 2 of Inorganic pyrophosphatase 2, mitochondrial;Isoform 3 of Inorganic pyrophosphatase 2, mitochondrial;Isoform 5 of Inorganic pyrophosphatase 2, mitochondrial	PPA2	0.285757	0.285757	0.0871833	0.140344	2	3	1.21905	21.905	mitochondrial matrix,extracellular exosome;;;	magnesium ion binding,inorganic diphosphatase activity,protein serine/threonine phosphatase activity;;;	tRNA aminoacylation for protein translation,protein dephosphorylation,regulation of mitochondrial membrane potential,diphosphate metabolic process;;;
Hypoxy / Hypoxy_Rhein	Hypoxy	Hypoxy_Rhein	Q96CN7	ISOC1_HUMAN	Isochorismatase domain-containing protein 1	ISOC1	0.284499	0.284499	0.928465	0.572698	3	3	1.21799	21.7987	cytoplasm,peroxisome,extracellular exosome	molecular_function,catalytic activity,protein binding	biological_process,metabolic process
Hypoxy / Hypoxy_Rhein	Hypoxy	Hypoxy_Rhein	P49354;P49354-2	FNTA_HUMAN	Protein farnesyltransferase/geranylgeranyltransferase type-1 subunit alpha;Isoform 2 of Protein farnesyltransferase/geranylgeranyltransferase type-1 subunit alpha	FNTA	0.28323	0.28323	0.461153	0.401229	4	4	1.21692	21.6916	cytoplasm,cytosol,microtubule associated complex,plasma membrane,CAAX-protein geranylgeranyltransferase complex,protein farnesyltransferase complex;	protein farnesyltransferase activity,protein geranylgeranyltransferase activity,CAAX-protein geranylgeranyltransferase activity,Rab geranylgeranyltransferase activity,protein binding,microtubule binding,acetylcholine receptor regulator activity,receptor tyrosine kinase binding,alpha-tubulin binding;	transforming growth factor beta receptor signaling pathway,protein farnesylation,protein geranylgeranylation,regulation of rhodopsin mediated signaling pathway,neurotransmitter receptor metabolic process,skeletal muscle acetylcholine-gated channel clustering,positive regulation of tubulin deacetylation,positive regulation of deacetylase activity,execution phase of apoptosis,regulation of neurotra…
Hypoxy / Hypoxy_Rhein	Hypoxy	Hypoxy_Rhein	Q969H8	MYDGF_HUMAN	Myeloid-derived growth factor	MYDGF	0.280182	0.280182	0.836769	0.541765	26	6	1.21435	21.4348	extracellular space,endoplasmic reticulum lumen,endoplasmic reticulum-Golgi intermediate compartment,extracellular exosome	protein binding	angiogenesis,positive regulation of protein phosphorylation,positive regulation of endothelial cell proliferation,apoptotic process,positive regulation of phosphatidylinositol 3-kinase signaling,IRE1-mediated unfolded protein response,negative regulation of apoptotic process,positive regulation of MAPK cascade,positive regulation of angiogenesis,positive regulation of transcription from RNA polym…
Hypoxy / Hypoxy_Rhein	Hypoxy	Hypoxy_Rhein	P98155;P98155-2	VLDLR_HUMAN	Very low-density lipoprotein receptor;Isoform Short of Very low-density lipoprotein receptor	VLDLR	0.279377	0.279377	0.452509	0.398968	2	2	1.21367	21.3671	lysosomal membrane,plasma membrane,clathrin-coated pit,membrane,integral component of membrane,very-low-density lipoprotein particle,receptor complex;	glycoprotein binding,low-density lipoprotein receptor activity,calcium ion binding,protein binding,very-low-density lipoprotein particle receptor activity,apolipoprotein binding,very-low-density lipoprotein particle binding,glycoprotein transporter activity,reelin receptor activity,calcium-dependent protein binding;	negative regulation of transcription from RNA polymerase II promoter,lipid transport,receptor-mediated endocytosis,signal transduction,nervous system development,axon guidance,memory,cholesterol metabolic process,ventral spinal cord development,low-density lipoprotein particle receptor catabolic process,glycoprotein transport,very-low-density lipoprotein particle clearance,reelin-mediated signali…
Hypoxy / Hypoxy_Rhein	Hypoxy	Hypoxy_Rhein	Q8N6G6;Q8N6G6-1;Q8N6G6-4	ATL1_HUMAN	ADAMTS-like protein 1;Isoform 1 of ADAMTS-like protein 1;Isoform 4 of ADAMTS-like protein 1	ADAMTSL1	0.278547	0.278547	0.201282	0.24015	5	5	1.21297	21.2973	proteinaceous extracellular matrix,endoplasmic reticulum lumen;;	metalloendopeptidase activity,zinc ion binding;;	proteolysis,protein O-linked fucosylation;;
Hypoxy / Hypoxy_Rhein	Hypoxy	Hypoxy_Rhein	Q9Y4K0	LOXL2_HUMAN	Lysyl oxidase homolog 2	LOXL2	0.276951	0.276951	0.201425	0.24015	95	28	1.21163	21.1632	basement membrane,extracellular space,nucleus,nucleoplasm,chromosome,membrane,extracellular matrix	chromatin binding,transcription corepressor activity,protein-lysine 6-oxidase activity,scavenger receptor activity,copper ion binding,protein binding,electron carrier activity,methylated histone binding,oligosaccharide binding	response to hypoxia,epithelial to mesenchymal transition,endothelial cell proliferation,sprouting angiogenesis,transcription, DNA-templated,cellular protein modification process,receptor-mediated endocytosis,cell adhesion,aging,histone modification,protein deamination,collagen fibril organization,positive regulation of chondrocyte differentiation,endothelial cell migration,negative regulation of …
Hypoxy / Hypoxy_Rhein	Hypoxy	Hypoxy_Rhein	Q16531	DDB1_HUMAN	DNA damage-binding protein 1	DDB1	0.276379	0.276379	0.104052	0.15889	107	38	1.21115	21.1152	nuclear chromosome, telomeric region,extracellular space,nucleus,nucleoplasm,cytoplasm,Cul4A-RING E3 ubiquitin ligase complex,Cul4B-RING E3 ubiquitin ligase complex,extracellular exosome,Cul4-RING E3 ubiquitin ligase complex	DNA binding,protein binding,protein complex binding,damaged DNA binding	nucleotide-excision repair, DNA damage recognition,nucleotide-excision repair, DNA duplex unwinding,DNA repair,transcription-coupled nucleotide-excision repair,nucleotide-excision repair,nucleotide-excision repair, preincision complex stabilization,nucleotide-excision repair, preincision complex assembly,nucleotide-excision repair, DNA incision, 3'-to lesion,nucleotide-excision repair, DNA incisi…
Hypoxy / Hypoxy_Rhein	Hypoxy	Hypoxy_Rhein	P45877	PPIC_HUMAN	Peptidyl-prolyl cis-trans isomerase C	PPIC	0.274538	0.274538	0.101939	0.156465	15	4	1.20961	20.9607	cytoplasm,extracellular exosome	peptidyl-prolyl cis-trans isomerase activity,protein binding,cyclosporin A binding	protein peptidyl-prolyl isomerization,protein folding
Hypoxy / Hypoxy_Rhein	Hypoxy	Hypoxy_Rhein	P30084	ECHM_HUMAN	Enoyl-CoA hydratase, mitochondrial	ECHS1	0.273535	0.273535	0.183633	0.228676	8	5	1.20877	20.8766	mitochondrion,mitochondrial matrix,extracellular exosome	enoyl-CoA hydratase activity,protein binding	fatty acid beta-oxidation
Hypoxy / Hypoxy_Rhein	Hypoxy	Hypoxy_Rhein	Q07954	LRP1_HUMAN	Prolow-density lipoprotein receptor-related protein 1	LRP1	0.272632	0.272632	0.0095387	0.0262516	52	40	1.20801	20.801	nucleolus,lysosomal membrane,endosome,cytosol,plasma membrane,integral component of plasma membrane,clathrin-coated pit,focal adhesion,membrane,clathrin-coated vesicle,dendrite,endocytic vesicle membrane,neuronal cell body,receptor complex,plasma membrane protein complex	protease binding,RNA binding,receptor activity,low-density lipoprotein receptor activity,calcium ion binding,protein binding,alpha-2 macroglobulin receptor activity,apolipoprotein receptor activity,protein complex binding,apolipoprotein binding,lipoprotein transporter activity,heparan sulfate proteoglycan binding,lipoprotein particle receptor binding	retinoid metabolic process,astrocyte activation involved in immune response,lipid metabolic process,receptor-mediated endocytosis,protein kinase C-activating G-protein coupled receptor signaling pathway,aging,cell proliferation,regulation of extracellular matrix disassembly,positive regulation of cholesterol efflux,negative regulation of neuron projection development,negative regulation of smooth…
Hypoxy / Hypoxy_Rhein	Hypoxy	Hypoxy_Rhein	Q15181	IPYR_HUMAN	Inorganic pyrophosphatase	PPA1	0.27231	0.27231	0.218501	0.252685	6	4	1.20774	20.774	cytoplasm,cytosol,extracellular exosome	magnesium ion binding,inorganic diphosphatase activity	tRNA aminoacylation for protein translation,phosphate-containing compound metabolic process,diphosphate metabolic process
Hypoxy / Hypoxy_Rhein	Hypoxy	Hypoxy_Rhein	Q9Y547	IFT25_HUMAN	Intraflagellar transport protein 25 homolog	HSPB11	0.272225	0.272225	0.724533	0.507885	3	2	1.20767	20.7669	centrosome,cilium,intraciliary transport particle B,extracellular exosome,ciliary tip	protein binding,metal ion binding	skeletal system development,smoothened signaling pathway,heart development,lung development,intraciliary transport involved in cilium morphogenesis,left/right axis specification,cilium morphogenesis
Hypoxy / Hypoxy_Rhein	Hypoxy	Hypoxy_Rhein	P25940	CO5A3_HUMAN	Collagen alpha-3(V) chain	COL5A3	0.27127	0.27127	0.224181	0.256683	8	8	1.20687	20.6869	extracellular region,collagen type V trimer,endoplasmic reticulum lumen,extracellular exosome	extracellular matrix structural constituent,collagen binding,heparin binding,proteoglycan binding	cell-matrix adhesion,extracellular matrix organization,collagen fibril organization,collagen catabolic process,skin development
Hypoxy / Hypoxy_Rhein	Hypoxy	Hypoxy_Rhein	P29218;P29218-3	IMPA1_HUMAN	Inositol monophosphatase 1;Isoform 3 of Inositol monophosphatase 1	IMPA1	0.267939	0.267939	0.197328	0.237719	11	6	1.20409	20.4086	cytoplasm,cytosol,extracellular exosome;	magnesium ion binding,protein binding,inositol monophosphate 1-phosphatase activity,manganese ion binding,lithium ion binding,identical protein binding,protein homodimerization activity,inositol monophosphate 3-phosphatase activity,inositol monophosphate 4-phosphatase activity,inositol monophosphate phosphatase activity;	inositol metabolic process,inositol biosynthetic process,phosphatidylinositol biosynthetic process,phosphate-containing compound metabolic process,signal transduction,inositol phosphate metabolic process,phosphatidylinositol phosphorylation,inositol phosphate dephosphorylation;
Hypoxy / Hypoxy_Rhein	Hypoxy	Hypoxy_Rhein	Q8TEA8	DTD1_HUMAN	D-aminoacyl-tRNA deacylase 1	DTD1	0.267686	0.267686	0.593789	0.460587	9	4	1.20388	20.3875	nucleolus,cytoplasm,cytosol	aminoacyl-tRNA editing activity,DNA binding,metal ion binding,D-tyrosyl-tRNA(Tyr) deacylase activity	DNA replication,tRNA metabolic process,regulation of translational fidelity
Hypoxy / Hypoxy_Rhein	Hypoxy	Hypoxy_Rhein	P10768	ESTD_HUMAN	S-formylglutathione hydrolase	ESD	0.267134	0.267134	0.118974	0.170173	12	7	1.20342	20.3415	endoplasmic reticulum lumen,cytoplasmic vesicle,extracellular exosome	protein binding,hydrolase activity, acting on ester bonds,S-formylglutathione hydrolase activity,identical protein binding,methylumbelliferyl-acetate deacetylase activity,carboxylic ester hydrolase activity	biological_process,formaldehyde catabolic process,glutathione derivative biosynthetic process
Hypoxy / Hypoxy_Rhein	Hypoxy	Hypoxy_Rhein	Q15393	SF3B3_HUMAN	Splicing factor 3B subunit 3	SF3B3	0.265846	0.265846	0.20254	0.240549	5	10	1.20234	20.2341	nucleus,nucleoplasm,spliceosomal complex,U12-type spliceosomal complex,nucleolus,small nuclear ribonucleoprotein complex,catalytic step 2 spliceosome	RNA binding,protein binding,protein complex binding	RNA splicing, via transesterification reactions,mRNA splicing, via spliceosome,mRNA processing,protein complex assembly,RNA splicing,negative regulation of protein catabolic process
Hypoxy / Hypoxy_Rhein	Hypoxy	Hypoxy_Rhein	P17301	ITA2_HUMAN	Integrin alpha-2	ITGA2	0.264826	0.264826	0.00327377	0.0112036	23	14	1.20149	20.1491	nucleus,plasma membrane,focal adhesion,integrin complex,external side of plasma membrane,cell surface,axon,integrin alpha2-beta1 complex,axon terminus,basal part of cell,perinuclear region of cytoplasm	virus receptor activity,integrin binding,protein binding,collagen binding,protein complex binding,collagen receptor activity,laminin binding,metal ion binding,protein heterodimerization activity,collagen binding involved in cell-matrix adhesion	response to hypoxia,positive regulation of leukocyte migration,substrate-dependent cell migration,hypotonic response,cell adhesion,cell-matrix adhesion,integrin-mediated signaling pathway,female pregnancy,blood coagulation,cell proliferation,animal organ morphogenesis,positive regulation of epithelial cell migration,positive regulation of alkaline phosphatase activity,response to amine,response t…
Hypoxy / Hypoxy_Rhein	Hypoxy	Hypoxy_Rhein	P05452	TETN_HUMAN	Tetranectin	CLEC3B	0.264531	0.264531	0.000505672	0.00223692	27	11	1.20125	20.1246	granular component,extracellular region,extracellular space,cytoplasm,platelet dense granule lumen,extracellular exosome,extracellular matrix	calcium ion binding,heparin binding,carbohydrate binding,kringle domain binding	ossification,platelet degranulation,positive regulation of plasminogen activation,bone mineralization,cellular response to organic substance,cellular response to transforming growth factor beta stimulus
Hypoxy / Hypoxy_Rhein	Hypoxy	Hypoxy_Rhein	P12821;P12821-2	ACE_HUMAN	Angiotensin-converting enzyme;Isoform Somatic-2 of Angiotensin-converting enzyme	ACE	0.263612	0.263612	0.504821	0.423665	3	2	1.20048	20.0481	extracellular region,extracellular space,lysosome,endosome,plasma membrane,external side of plasma membrane,integral component of membrane,extracellular exosome;	endopeptidase activity,carboxypeptidase activity,drug binding,metallopeptidase activity,exopeptidase activity,tripeptidyl-peptidase activity,peptidyl-dipeptidase activity,zinc ion binding,chloride ion binding,mitogen-activated protein kinase kinase binding,bradykinin receptor binding,mitogen-activated protein kinase binding,metallodipeptidase activity;	kidney development,blood vessel remodeling,angiotensin maturation,angiotensin catabolic process in blood,regulation of renal output by angiotensin,neutrophil mediated immunity,antigen processing and presentation of peptide antigen via MHC class I,regulation of systemic arterial blood pressure by renin-angiotensin,proteolysis,spermatogenesis,regulation of blood pressure,regulation of smooth muscle…
Hypoxy / Hypoxy_Rhein	Hypoxy	Hypoxy_Rhein	Q8NCH0	CHSTE_HUMAN	Carbohydrate sulfotransferase 14	CHST14	0.263363	0.263363	0.593799	0.460587	6	6	1.20027	20.0273	Golgi membrane,integral component of membrane,extracellular exosome	N-acetylgalactosamine 4-O-sulfotransferase activity,phosphate ion binding	carbohydrate biosynthetic process,dermatan sulfate biosynthetic process,dermatan sulfate proteoglycan metabolic process
Hypoxy / Hypoxy_Rhein	Hypoxy	Hypoxy_Rhein	A6NCE7;Q9GZQ8	MP3B2_HUMAN;MLP3B_HUMAN	Microtubule-associated proteins 1A/1B light chain 3 beta 2;Microtubule-associated proteins 1A/1B light chain 3B	MAP1LC3B2;MAP1LC3B	0.261149	0.261149	0.276058	0.294887	9	3	1.19843	19.8433	autophagosome membrane,microtubule,endomembrane system,cytoplasmic vesicle;autophagosome membrane,intracellular,mitochondrion,autophagosome,cytosol,microtubule,axoneme,endomembrane system,organelle membrane,cytoplasmic vesicle	;protein binding,ubiquitin protein ligase binding	autophagy;mitophagy,autophagy,macroautophagy,membrane organization,autophagosome maturation
Hypoxy / Hypoxy_Rhein	Hypoxy	Hypoxy_Rhein	P25789	PSA4_HUMAN	Proteasome subunit alpha type-4	PSMA4	0.260618	0.260618	0.533347	0.434196	39	13	1.19799	19.7992	proteasome complex,cytoplasmic mRNA processing body,nucleus,nucleoplasm,cytosol,proteasome core complex,proteasome core complex, alpha-subunit complex,intracellular membrane-bounded organelle,extracellular exosome	threonine-type endopeptidase activity,protein binding	MAPK cascade,protein polyubiquitination,stimulatory C-type lectin receptor signaling pathway,antigen processing and presentation of exogenous peptide antigen via MHC class I, TAP-dependent,regulation of cellular amino acid metabolic process,negative regulation of G2/M transition of mitotic cell cycle,viral process,protein deubiquitination,anaphase-promoting complex-dependent catabolic process,SCF…
Hypoxy / Hypoxy_Rhein	Hypoxy	Hypoxy_Rhein	P10644	KAP0_HUMAN	cAMP-dependent protein kinase type I-alpha regulatory subunit	PRKAR1A	0.259973	0.259973	0.835553	0.54141	7	6	1.19746	19.7457	cytoplasm,cytosol,cAMP-dependent protein kinase complex,membrane,nucleotide-activated protein kinase complex,neuromuscular junction,protein complex,plasma membrane raft,ciliary base,immunological synapse	cAMP-dependent protein kinase inhibitor activity,protein binding,cAMP-dependent protein kinase regulator activity,cAMP binding,ubiquitin protein ligase binding,protein kinase A catalytic subunit binding	mesoderm formation,renal water homeostasis,regulation of transcription from RNA polymerase II promoter,female meiotic division,blood coagulation,activation of protein kinase A activity,intracellular signal transduction,sarcomere organization,negative regulation of meiotic nuclear division,negative regulation of activated T cell proliferation,cardiac muscle cell proliferation,cellular response to …
Hypoxy / Hypoxy_Rhein	Hypoxy	Hypoxy_Rhein	Q7Z304	MAMC2_HUMAN	MAM domain-containing protein 2	MAMDC2	0.259291	0.259291	1.47436e-08	2.27051e-07	23	24	1.19689	19.689	proteinaceous extracellular matrix,endoplasmic reticulum,membrane
Hypoxy / Hypoxy_Rhein	Hypoxy	Hypoxy_Rhein	Q15404	RSU1_HUMAN	Ras suppressor protein 1	RSU1	0.259117	0.259117	0.0569053	0.101703	22	12	1.19675	19.6746	cytosol,focal adhesion,extracellular exosome	protein binding	signal transduction,positive regulation of cell-substrate adhesion,positive regulation of GTPase activity,regulation of cell-substrate adhesion
Hypoxy / Hypoxy_Rhein	Hypoxy	Hypoxy_Rhein	P37837	TALDO_HUMAN	Transaldolase	TALDO1	0.258126	0.258126	0.792121	0.526746	65	17	1.19592	19.5924	nucleus,cytoplasm,cytosol,extracellular exosome	sedoheptulose-7-phosphate:D-glyceraldehyde-3-phosphate glyceronetransferase activity,protein binding,monosaccharide binding	carbohydrate metabolic process,xylulose biosynthetic process,fructose 6-phosphate metabolic process,pentose-phosphate shunt,pentose-phosphate shunt, non-oxidative branch
Hypoxy / Hypoxy_Rhein	Hypoxy	Hypoxy_Rhein	P21266	GSTM3_HUMAN	Glutathione S-transferase Mu 3	GSTM3	0.253246	0.253246	0.256886	0.280903	16	5	1.19189	19.1886	nucleus,cytoplasm,cytosol,sperm fibrous sheath,extracellular exosome	glutathione transferase activity,enzyme binding,identical protein binding,protein homodimerization activity,glutathione binding	glutathione metabolic process,establishment of blood-nerve barrier,nitrobenzene metabolic process,xenobiotic catabolic process,response to estrogen,cellular detoxification of nitrogen compound,glutathione derivative biosynthetic process
Hypoxy / Hypoxy_Rhein	Hypoxy	Hypoxy_Rhein	P00441	SODC_HUMAN	Superoxide dismutase [Cu-Zn]	SOD1	0.251017	0.251017	0.589897	0.460359	28	7	1.19005	19.0045	extracellular region,extracellular space,nucleus,nucleoplasm,cytoplasm,mitochondrion,mitochondrial intermembrane space,mitochondrial matrix,lysosome,peroxisome,cytosol,extracellular matrix,dense core granule,cytoplasmic vesicle,dendrite cytoplasm,neuronal cell body,myelin sheath,protein complex,extracellular exosome,axon cytoplasm,plasma membrane	superoxide dismutase activity,copper ion binding,protein binding,zinc ion binding,protein phosphatase 2B binding,identical protein binding,protein homodimerization activity,Rac GTPase binding,chaperone binding	activation of MAPK activity,response to superoxide,ovarian follicle development,positive regulation of cytokine production,placenta development,retina homeostasis,response to amphetamine,myeloid cell homeostasis,platelet degranulation,glutathione metabolic process,superoxide metabolic process,cellular iron ion homeostasis,spermatogenesis,embryo implantation,cell aging,sensory perception of sound,…
Hypoxy / Hypoxy_Rhein	Hypoxy	Hypoxy_Rhein	Q92626	PXDN_HUMAN	Peroxidasin homolog	PXDN	0.250781	0.250781	9.33076e-24	1.43694e-21	132	72	1.18985	18.9851	extracellular region,proteinaceous extracellular matrix,extracellular space,endoplasmic reticulum,extracellular matrix,extracellular exosome	peroxidase activity,interleukin-1 receptor antagonist activity,extracellular matrix structural constituent,heme binding,metal ion binding	negative regulation of cytokine-mediated signaling pathway,immune response,response to oxidative stress,extracellular matrix organization,hydrogen peroxide catabolic process,oxidation-reduction process,cellular oxidant detoxification
Hypoxy / Hypoxy_Rhein	Hypoxy	Hypoxy_Rhein	P11717	MPRI_HUMAN	Cation-independent mannose-6-phosphate receptor	IGF2R	0.250166	0.250166	0.286308	0.302687	35	41	1.18934	18.9344	extracellular space,nuclear envelope lumen,lysosomal membrane,endosome,early endosome,late endosome,Golgi apparatus,trans-Golgi network,plasma membrane,integral component of plasma membrane,focal adhesion,cell surface,membrane,clathrin coat,transport vesicle,endocytic vesicle,trans-Golgi network transport vesicle,clathrin-coated vesicle membrane,secretory granule membrane,trans-Golgi network memb…	glycoprotein binding,G-protein alpha-subunit binding,retinoic acid binding,receptor activity,G-protein coupled receptor activity,insulin-like growth factor-activated receptor activity,transporter activity,protein binding,mannose binding,enzyme binding,insulin-like growth factor II binding,identical protein binding,phosphoprotein binding	liver development,receptor-mediated endocytosis,signal transduction,G-protein coupled receptor signaling pathway,spermatogenesis,post-embryonic development,animal organ regeneration,response to retinoic acid,positive regulation of apoptotic process,neutrophil degranulation,insulin-like growth factor receptor signaling pathway,membrane organization
Hypoxy / Hypoxy_Rhein	Hypoxy	Hypoxy_Rhein	P02452	CO1A1_HUMAN	Collagen alpha-1(I) chain	COL1A1	0.24765	0.24765	0.110804	0.164366	302	89	1.18727	18.7271	extracellular region,collagen type I trimer,extracellular space,endoplasmic reticulum lumen,Golgi apparatus,secretory granule,extracellular matrix	protease binding,extracellular matrix structural constituent,protein binding,identical protein binding,metal ion binding,platelet-derived growth factor binding	skeletal system development,blood vessel development,osteoblast differentiation,intramembranous ossification,endochondral ossification,blood coagulation,visual perception,sensory perception of sound,positive regulation of epithelial to mesenchymal transition,negative regulation of cell-substrate adhesion,protein transport,platelet activation,extracellular matrix organization,collagen fibril organ…
Hypoxy / Hypoxy_Rhein	Hypoxy	Hypoxy_Rhein	P07355;P07355-2	ANXA2_HUMAN	Annexin A2;Isoform 2 of Annexin A2	ANXA2	0.24744	0.24744	0.00198142	0.00735274	125	29	1.1871	18.7099	ruffle,extracellular region,basement membrane,extracellular space,nucleus,cytoplasm,lysosomal membrane,endosome,early endosome,lipid particle,cytosol,plasma membrane,cell-cell adherens junction,cell cortex,cell surface,membrane,basolateral plasma membrane,extrinsic component of plasma membrane,midbody,late endosome membrane,vesicle,azurophil granule lumen,myelin sheath adaxonal region,sarcolemma,…	protease binding,RNA binding,calcium ion binding,protein binding,calcium-dependent phospholipid binding,phosphatidylinositol-4,5-bisphosphate binding,cytoskeletal protein binding,Rab GTPase binding,phospholipase A2 inhibitor activity,identical protein binding,S100 protein binding,calcium-dependent protein binding,cadherin binding involved in cell-cell adhesion,receptor activator activity;	angiogenesis,membrane raft assembly,positive regulation of receptor recycling,positive regulation of protein phosphorylation,membrane budding,body fluid secretion,collagen fibril organization,positive regulation of vesicle fusion,negative regulation of low-density lipoprotein particle receptor catabolic process,osteoclast development,fibrinolysis,negative regulation of catalytic activity,neutroph…
Hypoxy / Hypoxy_Rhein	Hypoxy	Hypoxy_Rhein	P19013	K2C4_HUMAN	Keratin, type II cytoskeletal 4	KRT4	0.247121	0.247121	0.289718	0.304897	5	7	1.18684	18.6837	nucleus,cytosol,intermediate filament,cell surface,keratin filament,intermediate filament cytoskeleton	structural molecule activity,protein binding	cytoskeleton organization,epithelial cell differentiation,keratinization,negative regulation of epithelial cell proliferation,cornification
Hypoxy / Hypoxy_Rhein	Hypoxy	Hypoxy_Rhein	Q9BZQ8	NIBAN_HUMAN	Protein Niban	FAM129A	0.246708	0.246708	0.591454	0.460408	3	7	1.1865	18.6497	cytoplasm,cytosol,plasma membrane,membrane,extracellular exosome	molecular_function,protein binding	negative regulation of protein phosphorylation,positive regulation of protein phosphorylation,response to endoplasmic reticulum stress,positive regulation of translation
Hypoxy / Hypoxy_Rhein	Hypoxy	Hypoxy_Rhein	P00750	TPA_HUMAN	Tissue-type plasminogen activator	PLAT	0.245992	0.245992	0.201975	0.240399	8	23	1.18591	18.5908	extracellular region,extracellular space,cytoplasm,cell surface,secretory granule,apical part of cell,extracellular exosome,extracellular matrix	glycoprotein binding,serine-type endopeptidase activity,receptor binding,protein binding,phosphoprotein binding	response to hypoxia,cellular protein modification process,proteolysis,blood coagulation,smooth muscle cell migration,plasminogen activation,fibrinolysis,negative regulation of proteolysis,platelet-derived growth factor receptor signaling pathway
Hypoxy / Hypoxy_Rhein	Hypoxy	Hypoxy_Rhein	P08603	CFAH_HUMAN	Complement factor H	CFH	0.245946	0.245946	7.89509e-20	7.29507e-18	106	62	1.18587	18.587	extracellular region,extracellular space,extracellular exosome,blood microparticle	protein binding,heparin binding,heparan sulfate proteoglycan binding	complement activation,complement activation, alternative pathway,regulation of complement activation
Hypoxy / Hypoxy_Rhein	Hypoxy	Hypoxy_Rhein	Q9P258	RCC2_HUMAN	Protein RCC2	RCC2	0.242007	0.242007	0.846137	0.54483	3	2	1.18264	18.2637	nucleolus,cytosol,microtubule,plasma membrane,midbody,early endosome membrane,chromosome, centromeric core domain,mitotic spindle midzone,membrane	RNA binding,protein binding,microtubule binding,protein kinase binding,protein domain specific binding,small GTPase binding,Rac GTPase binding	sister chromatid cohesion,integrin-mediated signaling pathway,regulation of fibroblast migration,positive regulation of G2/M transition of mitotic cell cycle,regulation of cell migration,negative regulation of GTPase activity,establishment of protein localization,focal adhesion assembly,cell division,negative regulation of focal adhesion assembly,positive regulation of attachment of spindle micro…
Hypoxy / Hypoxy_Rhein	Hypoxy	Hypoxy_Rhein	Q53FA7	QORX_HUMAN	Quinone oxidoreductase PIG3	TP53I3	0.239839	0.239839	0.357731	0.345035	25	10	1.18086	18.0861	cytosol,extracellular exosome	NADPH:quinone reductase activity,protein homodimerization activity,quinone binding,NADPH binding	NADP metabolic process,regulation of apoptotic process,oxidation-reduction process
Hypoxy / Hypoxy_Rhein	Hypoxy	Hypoxy_Rhein	P05231	IL6_HUMAN	Interleukin-6	IL6	0.236739	0.236739	0.815599	0.535237	6	15	1.17833	17.8326	extracellular region,extracellular space,endoplasmic reticulum lumen,interleukin-6 receptor complex,external side of plasma membrane	cytokine activity,interleukin-6 receptor binding,protein binding,growth factor activity	neutrophil apoptotic process,response to yeast,hepatic immune response,neutrophil mediated immunity,monocyte chemotaxis,positive regulation of acute inflammatory response,positive regulation of leukocyte chemotaxis,negative regulation of protein kinase activity,acute-phase response,inflammatory response,humoral immune response,aging,positive regulation of cell proliferation,negative regulation of…
Hypoxy / Hypoxy_Rhein	Hypoxy	Hypoxy_Rhein	Q6UX72	B3GN9_HUMAN	UDP-GlcNAc:betaGal beta-1,3-N-acetylglucosaminyltransferase 9	B3GNT9	0.236425	0.236425	0.431019	0.388169	3	5	1.17807	17.807	Golgi membrane,fibrillar center,Golgi apparatus,integral component of membrane	galactosyltransferase activity	protein glycosylation
Hypoxy / Hypoxy_Rhein	Hypoxy	Hypoxy_Rhein	P0C0L4	CO4A_HUMAN	Complement C4-A	C4A	0.233802	0.233802	0.666216	0.488558	2	1	1.17593	17.593	extracellular region,extracellular space,endoplasmic reticulum lumen,plasma membrane,cell junction,axon,dendrite,neuronal cell body,synapse,extracellular exosome,blood microparticle	complement component C1q binding,serine-type endopeptidase activity,endopeptidase inhibitor activity	proteolysis,inflammatory response,complement activation,complement activation, classical pathway,negative regulation of endopeptidase activity,regulation of complement activation,post-translational protein modification,cellular protein metabolic process,innate immune response,positive regulation of apoptotic cell clearance
Hypoxy / Hypoxy_Rhein	Hypoxy	Hypoxy_Rhein	P01023	A2MG_HUMAN	Alpha-2-macroglobulin	A2M	0.233772	0.233772	5.8622e-08	7.85025e-07	139	67	1.17591	17.5905	extracellular region,cytosol,platelet alpha granule lumen,extracellular exosome,blood microparticle	protease binding,serine-type endopeptidase inhibitor activity,GTPase activator activity,receptor binding,protein binding,growth factor binding,enzyme binding,interleukin-8 binding,interleukin-1 binding,tumor necrosis factor binding,calcium-dependent protein binding	negative regulation of complement activation, lectin pathway,platelet degranulation,blood coagulation, intrinsic pathway,negative regulation of endopeptidase activity,extracellular matrix disassembly,positive regulation of GTPase activity,stem cell differentiation,regulation of small GTPase mediated signal transduction
Hypoxy / Hypoxy_Rhein	Hypoxy	Hypoxy_Rhein	P60981	DEST_HUMAN	Destrin	DSTN	0.233271	0.233271	0.0800355	0.132421	29	9	1.1755	17.5497	actin cytoskeleton,cortical actin cytoskeleton,extracellular exosome	protein binding,actin filament binding	actin polymerization or depolymerization,actin filament depolymerization,actin filament fragmentation,positive regulation of actin filament depolymerization,actin filament severing
Hypoxy / Hypoxy_Rhein	Hypoxy	Hypoxy_Rhein	Q04828	AK1C1_HUMAN	Aldo-keto reductase family 1 member C1	AKR1C1	0.232897	0.232897	0.0957786	0.150077	85	22	1.17519	17.5193	cytosol,extracellular exosome	alditol:NADP+ 1-oxidoreductase activity,aldo-keto reductase (NADP) activity,protein binding,oxidoreductase activity, acting on NAD(P)H, quinone or similar compound as acceptor,phenanthrene 9,10-monooxygenase activity,carboxylic acid binding,bile acid binding,17-alpha,20-alpha-dihydroxypregn-4-en-3-one dehydrogenase activity,androsterone dehydrogenase (B-specific) activity,ketosteroid monooxygenas…	retinoid metabolic process,xenobiotic metabolic process,digestion,bile acid metabolic process,bile acid and bile salt transport,intestinal cholesterol absorption,epithelial cell differentiation,progesterone metabolic process,retinal metabolic process,cholesterol homeostasis,daunorubicin metabolic process,doxorubicin metabolic process,response to organophosphorus,protein homooligomerization,oxidat…
Hypoxy / Hypoxy_Rhein	Hypoxy	Hypoxy_Rhein	Q8NCC3	PAG15_HUMAN	Group XV phospholipase A2	PLA2G15	0.232741	0.232741	0.25126	0.276715	7	5	1.17507	17.5065	extracellular region,extracellular space,nucleoplasm,mitochondrion,lysosome,membrane,intracellular membrane-bounded organelle,extracellular exosome	lysophospholipase activity,phospholipid binding,O-acyltransferase activity,calcium-independent phospholipase A2 activity	phospholipid metabolic process,glycerophospholipid metabolic process,ceramide metabolic process,fatty acid catabolic process,phosphatidylcholine catabolic process,phosphatidylethanolamine catabolic process
Hypoxy / Hypoxy_Rhein	Hypoxy	Hypoxy_Rhein	Q08380	LG3BP_HUMAN	Galectin-3-binding protein	LGALS3BP	0.230667	0.230667	0.0854938	0.13859	117	27	1.17338	17.3377	extracellular region,proteinaceous extracellular matrix,extracellular space,membrane,platelet dense granule lumen,extracellular exosome,blood microparticle,extracellular matrix	scavenger receptor activity	platelet degranulation,receptor-mediated endocytosis,cellular defense response,cell adhesion,signal transduction
Hypoxy / Hypoxy_Rhein	Hypoxy	Hypoxy_Rhein	Q15149;Q15149-2;Q15149-4;Q15149-5;Q15149-6;Q15149-7;Q15149-8;Q15149-9	PLEC_HUMAN	Plectin;Isoform 2 of Plectin;Isoform 4 of Plectin;Isoform 5 of Plectin;Isoform 6 of Plectin;Isoform 7 of Plectin;Isoform 8 of Plectin;Isoform 9 of Plectin	PLEC	0.228383	0.228383	0.61103	0.467806	166	173	1.17152	17.1521	cytosol,plasma membrane,brush border,focal adhesion,sarcoplasm,hemidesmosome,extracellular matrix,sarcolemma,costamere,intermediate filament cytoskeleton,extracellular exosome;;;;;;;	RNA binding,actin binding,protein binding,structural constituent of muscle,ankyrin binding,cadherin binding;;;;;;;	hemidesmosome assembly;;;;;;;
Hypoxy / Hypoxy_Rhein	Hypoxy	Hypoxy_Rhein	O00462	MANBA_HUMAN	Beta-mannosidase	MANBA	0.225097	0.225097	0.249298	0.27587	34	20	1.16886	16.8856	plasma membrane,azurophil granule membrane,lysosomal lumen,intracellular membrane-bounded organelle	beta-mannosidase activity,mannose binding	cellular protein modification process,oligosaccharide catabolic process,neutrophil degranulation
Hypoxy / Hypoxy_Rhein	Hypoxy	Hypoxy_Rhein	P20908	CO5A1_HUMAN	Collagen alpha-1(V) chain	COL5A1	0.22492	0.22492	0.00343091	0.0116123	124	28	1.16871	16.8713	extracellular region,collagen type V trimer,basement membrane,extracellular space,endoplasmic reticulum lumen,extracellular matrix,extracellular exosome	integrin binding,extracellular matrix structural constituent,heparin binding,proteoglycan binding,metal ion binding,platelet-derived growth factor binding	blood vessel development,heart morphogenesis,cell adhesion,cell migration,extracellular matrix organization,collagen fibril organization,collagen catabolic process,collagen biosynthetic process,wound healing, spreading of epidermal cells,tendon development,skin development,integrin biosynthetic process,eye morphogenesis,regulation of cellular component organization,fibril organization,negative re…
Hypoxy / Hypoxy_Rhein	Hypoxy	Hypoxy_Rhein	O00154;O00154-4;O00154-5;O00154-6;O00154-7	BACH_HUMAN	Cytosolic acyl coenzyme A thioester hydrolase;Isoform 4 of Cytosolic acyl coenzyme A thioester hydrolase;Isoform 5 of Cytosolic acyl coenzyme A thioester hydrolase;Isoform 6 of Cytosolic acyl coenzyme A thioester hydrolase;Isoform 7 of Cytosolic acyl coenzyme A thioester hydrolase	ACOT7	0.223604	0.223604	0.185122	0.229294	7	7	1.16765	16.7647	nucleoplasm,mitochondrion,cytosol,extracellular exosome;;;;	fatty-acyl-CoA binding,protein binding,palmitoyl-CoA hydrolase activity,long-chain fatty acyl-CoA binding,protein homodimerization activity,acyl-CoA hydrolase activity,carboxylic ester hydrolase activity,Requires Ontology;;;;	acyl-CoA metabolic process,coenzyme A biosynthetic process,medium-chain fatty-acyl-CoA catabolic process,long-chain fatty-acyl-CoA catabolic process,medium-chain fatty acid biosynthetic process,palmitic acid biosynthetic process;;;;
Hypoxy / Hypoxy_Rhein	Hypoxy	Hypoxy_Rhein	Q9NPH2;Q9NPH2-2;Q9NPH2-3	INO1_HUMAN	Inositol-3-phosphate synthase 1;Isoform 2 of Inositol-3-phosphate synthase 1;Isoform 3 of Inositol-3-phosphate synthase 1	ISYNA1	0.223006	0.223006	0.421297	0.385043	2	3	1.16716	16.7163	cytoplasm,cytosol;;	inositol-3-phosphate synthase activity,protein binding;;	inositol biosynthetic process,phospholipid biosynthetic process,inositol phosphate metabolic process;;
Hypoxy / Hypoxy_Rhein	Hypoxy	Hypoxy_Rhein	P09382	LEG1_HUMAN	Galectin-1	LGALS1	0.221192	0.221192	0.783622	0.523927	48	9	1.1657	16.5696	proteinaceous extracellular matrix,extracellular space,intracellular,nucleus,cytoplasm,endoplasmic reticulum lumen,cytosol,cell surface,extracellular matrix,extracellular exosome	glycoprotein binding,RNA binding,signal transducer activity,protein binding,lactose binding,protein homodimerization activity,laminin binding	plasma cell differentiation,apoptotic process,signal transduction,negative regulation of cell-substrate adhesion,negative regulation of neuron projection development,T cell costimulation,positive regulation of erythrocyte aggregation,response to isolation stress,response to drug,regulation of apoptotic process,positive regulation of I-kappaB kinase/NF-kappaB signaling,post-translational protein m…
Hypoxy / Hypoxy_Rhein	Hypoxy	Hypoxy_Rhein	P51857;P51857-2	AK1D1_HUMAN	3-oxo-5-beta-steroid 4-dehydrogenase;Isoform 2 of 3-oxo-5-beta-steroid 4-dehydrogenase	AKR1D1	0.219811	0.219811	0.910749	0.566379	4	1	1.16458	16.4581	cytosol,extracellular exosome;	aldo-keto reductase (NADP) activity,steroid binding,delta4-3-oxosteroid 5beta-reductase activity;	bile acid biosynthetic process,cholesterol catabolic process,digestion,C21-steroid hormone metabolic process,androgen metabolic process,bile acid catabolic process,oxidation-reduction process;
Hypoxy / Hypoxy_Rhein	Hypoxy	Hypoxy_Rhein	Q9Y678	COPG1_HUMAN	Coatomer subunit gamma-1	COPG1	0.217106	0.217106	0.888994	0.561822	25	21	1.1624	16.24	Golgi membrane,endoplasmic reticulum membrane,Golgi apparatus,cytosol,COPI vesicle coat,transport vesicle	structural molecule activity,protein binding	intracellular protein transport,ER to Golgi vesicle-mediated transport,retrograde vesicle-mediated transport, Golgi to ER,establishment of Golgi localization,organelle transport along microtubule
Hypoxy / Hypoxy_Rhein	Hypoxy	Hypoxy_Rhein	Q24JP5;Q24JP5-2	T132A_HUMAN	Transmembrane protein 132A;Isoform 2 of Transmembrane protein 132A	TMEM132A	0.214855	0.214855	0.799266	0.528649	2	17	1.16059	16.0587	Golgi membrane,endoplasmic reticulum,endoplasmic reticulum lumen,endoplasmic reticulum membrane,Golgi apparatus,integral component of membrane,extracellular exosome;	molecular_function;	biological_process,post-translational protein modification,cellular protein metabolic process;
Hypoxy / Hypoxy_Rhein	Hypoxy	Hypoxy_Rhein	Q99985	SEM3C_HUMAN	Semaphorin-3C	SEMA3C	0.214253	0.214253	0.0234091	0.0526278	4	13	1.1601	16.0103	extracellular space,extracellular exosome	semaphorin receptor binding	neural crest cell migration,somitogenesis,blood vessel remodeling,outflow tract morphogenesis,cardiac right ventricle morphogenesis,pulmonary myocardium development,immune response,axon guidance,post-embryonic development,neural tube development,response to drug,limb bud formation,dichotomous subdivision of terminal units involved in salivary gland branching
Hypoxy / Hypoxy_Rhein	Hypoxy	Hypoxy_Rhein	Q16181;Q16181-2	SEPT7_HUMAN	Septin-7;Isoform 2 of Septin-7	2007-09-01	0.214191	0.214191	0.0475647	0.0880548	12	8	1.16005	16.0053	condensed chromosome kinetochore,stress fiber,nucleus,spindle,cytosol,axoneme,midbody,septin complex,cleavage furrow,extracellular exosome,sperm annulus,Requires Ontology,apical plasma membrane;	structural molecule activity,protein binding,GTP binding,identical protein binding,cadherin binding;	cytokinesis,spermatogenesis,regulation of embryonic cell shape,cell differentiation,protein heterooligomerization,cilium morphogenesis,positive regulation of nonmotile primary cilium assembly;
Hypoxy / Hypoxy_Rhein	Hypoxy	Hypoxy_Rhein	Q8N3G9;Q8N3G9-2	TM130_HUMAN	Transmembrane protein 130;Isoform 2 of Transmembrane protein 130	TMEM130	0.208112	0.208112	0.193972	0.235502	2	3	1.15518	15.5175	Golgi membrane,Golgi apparatus,integral component of plasma membrane;	;	;
Hypoxy / Hypoxy_Rhein	Hypoxy	Hypoxy_Rhein	Q9Y6C2	EMIL1_HUMAN	EMILIN-1	EMILIN1	0.206829	0.206829	0.45084	0.398256	46	32	1.15415	15.4149	extracellular region,proteinaceous extracellular matrix,collagen trimer,extracellular space,extracellular matrix,integrin alpha4-beta1 complex,extracellular exosome,EMILIN complex	protein binding,extracellular matrix constituent conferring elasticity,identical protein binding,integrin binding involved in cell-matrix adhesion	cell adhesion,cell-matrix adhesion,cell migration,protein homotrimerization
Hypoxy / Hypoxy_Rhein	Hypoxy	Hypoxy_Rhein	P15374	UCHL3_HUMAN	Ubiquitin carboxyl-terminal hydrolase isozyme L3	UCHL3	0.204137	0.204137	0.437693	0.390752	2	3	1.152	15.1997	nucleus,cytoplasm,cytosol,extracellular exosome	thiol-dependent ubiquitin-specific protease activity,protein binding,peptidase activity,NEDD8-specific protease activity,thiol-dependent ubiquitinyl hydrolase activity,ubiquitin binding	ubiquitin-dependent protein catabolic process,protein ubiquitination,protein deubiquitination,protein catabolic process,post-translational protein modification
Hypoxy / Hypoxy_Rhein	Hypoxy	Hypoxy_Rhein	P62906	RL10A_HUMAN	60S ribosomal protein L10a	RPL10A	0.204096	0.204096	0.235523	0.264749	38	14	1.15196	15.1964	nucleus,cytosol,focal adhesion,membrane,cytosolic large ribosomal subunit,extracellular exosome	RNA binding,structural constituent of ribosome,protein binding	nuclear-transcribed mRNA catabolic process, nonsense-mediated decay,maturation of LSU-rRNA,rRNA processing,translation,translational initiation,SRP-dependent cotranslational protein targeting to membrane,viral transcription
Hypoxy / Hypoxy_Rhein	Hypoxy	Hypoxy_Rhein	O95831;O95831-3	AIFM1_HUMAN	Apoptosis-inducing factor 1, mitochondrial;Isoform 3 of Apoptosis-inducing factor 1, mitochondrial	AIFM1	0.202083	0.202083	0.00226799	0.00828309	7	8	1.15036	15.0358	nucleus,mitochondrion,mitochondrial inner membrane,mitochondrial intermembrane space,cytosol,perinuclear region of cytoplasm;	DNA binding,protein binding,NAD(P)H oxidase activity,oxidoreductase activity, acting on NAD(P)H,protein dimerization activity,FAD binding;	response to ischemia,apoptotic process,activation of cysteine-type endopeptidase activity involved in apoptotic process,response to toxic substance,chromosome condensation,positive regulation of apoptotic process,positive regulation of neuron apoptotic process,neuron apoptotic process,oxidation-reduction process,intrinsic apoptotic signaling pathway in response to endoplasmic reticulum stress,cel…
Hypoxy / Hypoxy_Rhein	Hypoxy	Hypoxy_Rhein	P00558	PGK1_HUMAN	Phosphoglycerate kinase 1	PGK1	0.202012	0.202012	0.0835103	0.135851	173	33	1.1503	15.0301	extracellular space,cytosol,membrane,membrane raft,extracellular exosome	phosphoglycerate kinase activity,protein binding,ATP binding,protein-disulfide reductase activity	gluconeogenesis,glycolytic process,phosphorylation,negative regulation of angiogenesis,epithelial cell differentiation,plasminogen activation,canonical glycolysis,cellular response to hypoxia
Hypoxy / Hypoxy_Rhein	Hypoxy	Hypoxy_Rhein	Q9Y6Y9	LY96_HUMAN	Lymphocyte antigen 96	LY96	0.198651	0.198651	0.380576	0.358829	6	3	1.14762	14.7625	extracellular space,plasma membrane,endosome membrane,intrinsic component of plasma membrane,lipopolysaccharide receptor complex	lipopolysaccharide receptor activity,protein binding,coreceptor activity	toll-like receptor signaling pathway,MyD88-dependent toll-like receptor signaling pathway,MyD88-independent toll-like receptor signaling pathway,inflammatory response,cellular defense response,cell surface receptor signaling pathway,I-kappaB kinase/NF-kappaB signaling,lipopolysaccharide-mediated signaling pathway,positive regulation of lipopolysaccharide-mediated signaling pathway,response to lip…
Hypoxy / Hypoxy_Rhein	Hypoxy	Hypoxy_Rhein	Q13286;Q13286-2;Q13286-3;Q13286-4;Q13286-5;Q13286-7	CLN3_HUMAN	Battenin;Isoform 2 of Battenin;Isoform 3 of Battenin;Isoform 4 of Battenin;Isoform 5 of Battenin;Isoform 7 of Battenin	CLN3	0.19604	0.19604	0.964376	0.58051	3	1	1.14555	14.5549	Golgi membrane,nucleus,cytoplasm,mitochondrion,lysosome,lysosomal membrane,early endosome,late endosome,autophagosome,endoplasmic reticulum,Golgi apparatus,Golgi stack,trans-Golgi network,plasma membrane,caveola,synaptic vesicle,integral component of membrane,integral component of endoplasmic reticulum membrane,neuron projection,membrane raft;;;;;	protein binding,unfolded protein binding;;;;;	action potential,globoside metabolic process,cellular amino acid metabolic process,ceramide metabolic process,glucosylceramide metabolic process,galactosylceramide metabolic process,sphingomyelin metabolic process,receptor-mediated endocytosis,lysosome organization,lysosomal lumen acidification,associative learning,arginine transport,macroautophagy,protein processing,protein catabolic process,ion…
Hypoxy / Hypoxy_Rhein	Hypoxy	Hypoxy_Rhein	P12111-4	CO6A3_HUMAN	Isoform 4 of Collagen alpha-3(VI) chain	COL6A3	0.19545	0.19545	0.577267	0.456283	6	2	1.14508	14.5081
Hypoxy / Hypoxy_Rhein	Hypoxy	Hypoxy_Rhein	Q9HAT2	SIAE_HUMAN	Sialate O-acetylesterase	SIAE	0.195353	0.195353	0.890159	0.561822	14	9	1.145	14.5004	extracellular space,lysosome,extracellular exosome	sialate O-acetylesterase activity	regulation of immune system process,carbohydrate metabolic process
Hypoxy / Hypoxy_Rhein	Hypoxy	Hypoxy_Rhein	O14602;P47813	IF1AY_HUMAN;IF1AX_HUMAN	Eukaryotic translation initiation factor 1A, Y-chromosomal;Eukaryotic translation initiation factor 1A, X-chromosomal	EIF1AY;EIF1AX	0.194984	0.194984	0.553219	0.443728	2	1	1.14471	14.4711	;cytosol	translation initiation factor activity,protein binding;RNA binding,translation initiation factor activity,protein binding,translation factor activity, RNA binding	translational initiation;translational initiation
Hypoxy / Hypoxy_Rhein	Hypoxy	Hypoxy_Rhein	Q6PCB7;Q6PCB7-2	S27A1_HUMAN	Long-chain fatty acid transport protein 1;Isoform 2 of Long-chain fatty acid transport protein 1	SLC27A1	0.194722	0.194722	0.262383	0.285155	2	1	1.1445	14.4503	endoplasmic reticulum,plasma membrane,membrane,integral component of membrane;	nucleotide binding,long-chain fatty acid-CoA ligase activity,fatty acid transporter activity,very long-chain fatty acid-CoA ligase activity,protein homodimerization activity;	medium-chain fatty acid transport,long-chain fatty acid metabolic process,phosphatidylethanolamine biosynthetic process,phosphatidic acid biosynthetic process,phosphatidylglycerol biosynthetic process,phosphatidylcholine biosynthetic process,phosphatidylserine biosynthetic process,phosphatidylinositol biosynthetic process,response to cold,long-chain fatty acid transport,regulation of lipid metabo…
Hypoxy / Hypoxy_Rhein	Hypoxy	Hypoxy_Rhein	Q96FQ6	S10AG_HUMAN	Protein S100-A16	S100A16	0.194387	0.194387	0.605805	0.466082	11	5	1.14424	14.4238	extracellular space,nucleolus,cytosol,plasma membrane,extracellular exosome	RNA binding,calcium ion binding,protein binding,protein homodimerization activity	response to calcium ion
Hypoxy / Hypoxy_Rhein	Hypoxy	Hypoxy_Rhein	Q15365	PCBP1_HUMAN	Poly(rC)-binding protein 1	PCBP1	0.193483	0.193483	0.377638	0.357152	6	3	1.14352	14.3521	cytoplasmic mRNA processing body,nucleoplasm,cytoplasm,cytosol,membrane,nuclear speck,extracellular exosome	RNA polymerase II transcription factor activity, sequence-specific DNA binding,single-stranded DNA binding,RNA binding,mRNA binding,protein binding,cadherin binding,sequence-specific single stranded DNA binding	mRNA splicing, via spliceosome,RNA metabolic process,viral RNA genome replication,positive regulation of transcription from RNA polymerase II promoter
Hypoxy / Hypoxy_Rhein	Hypoxy	Hypoxy_Rhein	Q76M96;Q76M96-2	CCD80_HUMAN	Coiled-coil domain-containing protein 80;Isoform 2 of Coiled-coil domain-containing protein 80	CCDC80	0.187028	0.187028	5.07521e-13	1.73382e-11	145	52	1.13842	13.8416	basement membrane,interstitial matrix,extracellular space;	fibronectin binding,heparin binding;	positive regulation of cell-substrate adhesion,extracellular matrix organization;
Hypoxy / Hypoxy_Rhein	Hypoxy	Hypoxy_Rhein	Q9Y3C6	PPIL1_HUMAN	Peptidyl-prolyl cis-trans isomerase-like 1	PPIL1	0.186409	0.186409	0.533326	0.434196	2	3	1.13793	13.7928	nucleoplasm,extracellular exosome,catalytic step 2 spliceosome	peptidyl-prolyl cis-trans isomerase activity,protein binding,disordered domain specific binding	mRNA splicing, via spliceosome,protein peptidyl-prolyl isomerization,protein folding
Hypoxy / Hypoxy_Rhein	Hypoxy	Hypoxy_Rhein	Q13283	G3BP1_HUMAN	Ras GTPase-activating protein-binding protein 1	G3BP1	0.186354	0.186354	0.789282	0.526073	5	8	1.13788	13.7885	nucleus,cytosol,plasma membrane,focal adhesion,cytoplasmic stress granule,intracellular ribonucleoprotein complex	DNA binding,RNA binding,mRNA binding,ATP-dependent DNA helicase activity,ATP-dependent RNA helicase activity,endonuclease activity,protein binding,ATP binding	transport,Ras protein signal transduction,DNA duplex unwinding,negative regulation of canonical Wnt signaling pathway,nucleic acid phosphodiester bond hydrolysis
Hypoxy / Hypoxy_Rhein	Hypoxy	Hypoxy_Rhein	Q10567;Q10567-2;Q10567-3	AP1B1_HUMAN	AP-1 complex subunit beta-1;Isoform B of AP-1 complex subunit beta-1;Isoform C of AP-1 complex subunit beta-1	AP1B1	0.186291	0.186291	0.698913	0.497558	9	8	1.13783	13.7834	Golgi membrane,lysosomal membrane,Golgi apparatus,cytosol,clathrin adaptor complex,cytoplasmic vesicle membrane,clathrin-coated endocytic vesicle membrane,trans-Golgi network membrane,intracellular membrane-bounded organelle;;	transporter activity,protein binding,protein transporter activity,protein kinase binding;;	intracellular protein transport,determination of left/right symmetry,heart development,vesicle-mediated transport,antigen processing and presentation of exogenous peptide antigen via MHC class II,regulation of defense response to virus by virus;;
Hypoxy / Hypoxy_Rhein	Hypoxy	Hypoxy_Rhein	Q9UBR2	CATZ_HUMAN	Cathepsin Z	CTSZ	0.184971	0.184971	0.82259	0.537154	17	9	1.13679	13.6794	Golgi membrane,extracellular region,extracellular space,lysosome,endoplasmic reticulum,endoplasmic reticulum lumen,plasma membrane,cell surface,ER to Golgi transport vesicle,growth cone,cytoplasmic vesicle,endoplasmic reticulum-Golgi intermediate compartment membrane,specific granule lumen,intracellular membrane-bounded organelle,extracellular exosome,cell cortex region,ficolin-1-rich granule lum…	carboxypeptidase activity,cysteine-type endopeptidase activity,protein binding,cysteine-type peptidase activity	angiotensin maturation,proteolysis,ER to Golgi vesicle-mediated transport,negative regulation of plasminogen activation,negative regulation of neuron projection development,negative regulation of protein binding,neutrophil degranulation,positive regulation of neuron apoptotic process,COPII vesicle coating,proteolysis involved in cellular protein catabolic process,epithelial tube branching involve…
Hypoxy / Hypoxy_Rhein	Hypoxy	Hypoxy_Rhein	P19021;P19021-3;P19021-4;P19021-5;P19021-6	AMD_HUMAN	Peptidyl-glycine alpha-amidating monooxygenase;Isoform 3 of Peptidyl-glycine alpha-amidating monooxygenase;Isoform 4 of Peptidyl-glycine alpha-amidating monooxygenase;Isoform 5 of Peptidyl-glycine alpha-amidating monooxygenase;Isoform 6 of Peptidyl-glycine alpha-amidating monooxygenase	PAM	0.184351	0.184351	0.00899441	0.0251083	39	29	1.13631	13.6306	extracellular space,trans-Golgi network,plasma membrane,cell surface,membrane,integral component of membrane,secretory granule membrane,neuron projection,perikaryon,perinuclear region of cytoplasm,extracellular exosome;;;;	peptidylglycine monooxygenase activity,peptidylamidoglycolate lyase activity,copper ion binding,calcium ion binding,protein binding,zinc ion binding,protein kinase binding,L-ascorbic acid binding;;;;	peptide amidation,response to hypoxia,long-chain fatty acid metabolic process,regulation of transcription from RNA polymerase II promoter,central nervous system development,heart development,lactation,response to pH,toxin metabolic process,protein amidation,ovulation cycle process,response to estradiol,regulation of actin cytoskeleton organization,odontogenesis,response to drug,response to copper…
Hypoxy / Hypoxy_Rhein	Hypoxy	Hypoxy_Rhein	P54578;P54578-2	UBP14_HUMAN	Ubiquitin carboxyl-terminal hydrolase 14;Isoform 2 of Ubiquitin carboxyl-terminal hydrolase 14	USP14	0.184122	0.184122	0.666937	0.488699	14	11	1.13613	13.6125	proteasome complex,cytosol,plasma membrane,cell surface,cytoplasmic vesicle,synapse,extracellular exosome;	cysteine-type endopeptidase activity,thiol-dependent ubiquitin-specific protease activity,endopeptidase inhibitor activity,protein binding,tRNA guanylyltransferase activity,proteasome binding;	ubiquitin-dependent protein catabolic process,chemical synaptic transmission,negative regulation of endopeptidase activity,protein deubiquitination,regulation of chemotaxis,regulation of proteasomal protein catabolic process,negative regulation of ER-associated ubiquitin-dependent protein catabolic process;
Hypoxy / Hypoxy_Rhein	Hypoxy	Hypoxy_Rhein	P46976;P46976-2	GLYG_HUMAN	Glycogenin-1;Isoform GN-1 of Glycogenin-1	GYG1	0.182318	0.182318	0.583565	0.458516	3	5	1.13471	13.4706	extracellular region,cytosol,membrane,secretory granule lumen,lysosomal lumen,extracellular exosome,ficolin-1-rich granule lumen;	protein binding,glycogenin glucosyltransferase activity,metal ion binding;	glycogen biosynthetic process,glycogen catabolic process,neutrophil degranulation;
Hypoxy / Hypoxy_Rhein	Hypoxy	Hypoxy_Rhein	P54802	ANAG_HUMAN	Alpha-N-acetylglucosaminidase	NAGLU	0.180866	0.180866	0.152434	0.202369	104	30	1.13356	13.3564	lysosome,lysosomal lumen,extracellular exosome	alpha-N-acetylglucosaminidase activity	glycosaminoglycan catabolic process,lysosome organization,nervous system development,cerebellar Purkinje cell layer development,middle ear morphogenesis,locomotor rhythm,retinal rod cell development,inner ear receptor cell development
Hypoxy / Hypoxy_Rhein	Hypoxy	Hypoxy_Rhein	P13010	XRCC5_HUMAN	X-ray repair cross-complementing protein 5	XRCC5	0.179641	0.179641	0.900488	0.564103	16	18	1.1326	13.2602	nuclear telomere cap complex,nuclear chromosome, telomeric region,extracellular region,nucleus,nucleoplasm,nucleolus,cytosol,plasma membrane,membrane,protein-DNA complex,secretory granule lumen,protein complex,Ku70:Ku80 complex,nonhomologous end joining complex	DNA binding,damaged DNA binding,double-stranded DNA binding,RNA binding,ATP-dependent DNA helicase activity,protein binding,ATP binding,protein C-terminus binding,enzyme activator activity,ubiquitin protein ligase binding,telomeric DNA binding,transcription regulatory region DNA binding,macromolecular complex binding,double-stranded telomeric DNA binding,5'-deoxyribose-5-phosphate lyase activity	telomere maintenance,double-strand break repair,double-strand break repair via nonhomologous end joining,DNA recombination,transcription, DNA-templated,brain development,cell proliferation,regulation of telomere maintenance,positive regulation of telomere maintenance via telomerase,positive regulation of type I interferon production,DNA duplex unwinding,response to drug,positive regulation of cat…
Hypoxy / Hypoxy_Rhein	Hypoxy	Hypoxy_Rhein	P35555	FBN1_HUMAN	Fibrillin-1	FBN1	0.179117	0.179117	3.13119e-10	6.82206e-09	65	62	1.13219	13.2191	microfibril,extracellular region,proteinaceous extracellular matrix,basement membrane,extracellular space,endoplasmic reticulum lumen,extracellular matrix,extracellular exosome	integrin binding,hormone activity,extracellular matrix structural constituent,calcium ion binding,protein binding,heparin binding,extracellular matrix constituent conferring elasticity,protein complex binding	skeletal system development,metanephros development,heart development,extracellular matrix disassembly,extracellular matrix organization,cell adhesion mediated by integrin,sequestering of BMP in extracellular matrix,sequestering of TGFbeta in extracellular matrix,camera-type eye development,post-translational protein modification,cellular protein metabolic process,negative regulation of osteoclas…
Hypoxy / Hypoxy_Rhein	Hypoxy	Hypoxy_Rhein	Q9UQ80	PA2G4_HUMAN	Proliferation-associated protein 2G4	PA2G4	0.178315	0.178315	0.633401	0.475852	22	14	1.13156	13.1562	extracellular region,nucleus,nucleolus,cytoplasm,membrane,intracellular ribonucleoprotein complex,azurophil granule lumen,extracellular exosome	DNA binding,transcription factor activity, sequence-specific DNA binding,RNA binding,protein binding,ubiquitin protein ligase binding	transcription, DNA-templated,rRNA processing,regulation of translation,cell cycle arrest,cell proliferation,negative regulation of apoptotic process,neutrophil degranulation,positive regulation of cell differentiation,negative regulation of transcription, DNA-templated
Hypoxy / Hypoxy_Rhein	Hypoxy	Hypoxy_Rhein	Q15029;Q15029-2;Q15029-3	U5S1_HUMAN	116 kDa U5 small nuclear ribonucleoprotein component;Isoform 2 of 116 kDa U5 small nuclear ribonucleoprotein component;Isoform 3 of 116 kDa U5 small nuclear ribonucleoprotein component	EFTUD2	0.17829	0.17829	0.721989	0.506928	2	2	1.13154	13.1542	nucleoplasm,spliceosomal complex,cytosol,Cajal body,membrane,nuclear speck,extracellular matrix,U4/U6 x U5 tri-snRNP complex,catalytic step 2 spliceosome;;	RNA binding,GTPase activity,protein binding,GTP binding;;	mRNA splicing, via spliceosome,mRNA processing,RNA splicing,cellular response to drug,response to cocaine;;
Hypoxy / Hypoxy_Rhein	Hypoxy	Hypoxy_Rhein	P62241	RS8_HUMAN	40S ribosomal protein S8	RPS8	0.177784	0.177784	0.898572	0.563853	6	7	1.13114	13.1145	nucleus,nucleoplasm,endoplasmic reticulum,cytosol,focal adhesion,membrane,cytosolic small ribosomal subunit,intracellular ribonucleoprotein complex,extracellular exosome	RNA binding,structural constituent of ribosome	nuclear-transcribed mRNA catabolic process, nonsense-mediated decay,maturation of SSU-rRNA from tricistronic rRNA transcript (SSU-rRNA, 5.8S rRNA, LSU-rRNA),rRNA processing,translation,translational initiation,SRP-dependent cotranslational protein targeting to membrane,viral transcription
Hypoxy / Hypoxy_Rhein	Hypoxy	Hypoxy_Rhein	Q7Z7G0	TARSH_HUMAN	Target of Nesh-SH3	ABI3BP	0.176275	0.176275	0.0295288	0.0621518	15	16	1.12996	12.9963	interstitial matrix,extracellular space,extracellular matrix	collagen binding,heparin binding	positive regulation of cell-substrate adhesion,extracellular matrix organization
Hypoxy / Hypoxy_Rhein	Hypoxy	Hypoxy_Rhein	Q8NBJ4;Q8NBJ4-2	GOLM1_HUMAN	Golgi membrane protein 1;Isoform 2 of Golgi membrane protein 1	GOLM1	0.176011	0.176011	0.112343	0.165246	13	18	1.12976	12.9755	extracellular space,endoplasmic reticulum lumen,Golgi apparatus,integral component of plasma membrane,extracellular exosome;	protein binding;	nucleus organization,regulation of lipid metabolic process,post-translational protein modification,cellular protein metabolic process;
Hypoxy / Hypoxy_Rhein	Hypoxy	Hypoxy_Rhein	Q96S86	HPLN3_HUMAN	Hyaluronan and proteoglycan link protein 3	HAPLN3	0.175722	0.175722	0.609275	0.467195	7	7	1.12953	12.9529	proteinaceous extracellular matrix,extracellular space	extracellular matrix structural constituent,hyaluronic acid binding	skeletal system development,cell adhesion,central nervous system development
Hypoxy / Hypoxy_Rhein	Hypoxy	Hypoxy_Rhein	P08123	CO1A2_HUMAN	Collagen alpha-2(I) chain	COL1A2	0.17551	0.17551	1.08776e-15	5.58385e-14	277	97	1.12936	12.9364	extracellular region,collagen type I trimer,extracellular space,endoplasmic reticulum,endoplasmic reticulum lumen,extracellular matrix,extracellular exosome	protease binding,extracellular matrix structural constituent,protein binding,protein binding, bridging,identical protein binding,SMAD binding,metal ion binding,platelet-derived growth factor binding	skeletal system development,blood vessel development,transforming growth factor beta receptor signaling pathway,Rho protein signal transduction,blood coagulation,regulation of blood pressure,platelet activation,extracellular matrix organization,collagen fibril organization,collagen catabolic process,odontogenesis,skin morphogenesis,regulation of immune response,leukocyte migration,protein heterot…
Hypoxy / Hypoxy_Rhein	Hypoxy	Hypoxy_Rhein	Q99536	VAT1_HUMAN	Synaptic vesicle membrane protein VAT-1 homolog	VAT1	0.175465	0.175465	0.725001	0.507885	46	15	1.12933	12.9329	extracellular region,mitochondrial outer membrane,integral component of membrane,azurophil granule lumen,extracellular exosome	zinc ion binding,oxidoreductase activity	negative regulation of mitochondrial fusion,neutrophil degranulation,oxidation-reduction process
Hypoxy / Hypoxy_Rhein	Hypoxy	Hypoxy_Rhein	O95785	WIZ_HUMAN	Protein Wiz	WIZ	0.17268	0.17268	0.0703983	0.120459	2	1	1.12715	12.715	nucleus,nucleoplasm,midbody,extracellular exosome	nucleic acid binding,protein binding,metal ion binding,SET domain binding	positive regulation of nuclear cell cycle DNA replication,protein stabilization,protein heterotrimerization
Hypoxy / Hypoxy_Rhein	Hypoxy	Hypoxy_Rhein	P22692	IBP4_HUMAN	Insulin-like growth factor-binding protein 4	IGFBP4	0.170878	0.170878	0.000145912	0.00078385	25	8	1.12574	12.5744	extracellular region,extracellular space,endoplasmic reticulum lumen	receptor binding,insulin-like growth factor I binding,insulin-like growth factor II binding	skeletal system development,regulation of cell growth,DNA metabolic process,inflammatory response,signal transduction,cell proliferation,regulation of glucose metabolic process,positive regulation of MAPK cascade,regulation of insulin-like growth factor receptor signaling pathway,positive regulation of insulin-like growth factor receptor signaling pathway,post-translational protein modification,c…
Hypoxy / Hypoxy_Rhein	Hypoxy	Hypoxy_Rhein	Q13492;Q13492-2;Q13492-3;Q13492-4;Q13492-5	PICAL_HUMAN	Phosphatidylinositol-binding clathrin assembly protein;Isoform 2 of Phosphatidylinositol-binding clathrin assembly protein;Isoform 3 of Phosphatidylinositol-binding clathrin assembly protein;Isoform 4 of Phosphatidylinositol-binding clathrin assembly protein;Isoform 5 of Phosphatidylinositol-binding clathrin assembly protein	PICALM	0.169786	0.169786	0.650099	0.483213	5	3	1.12489	12.4892	nucleus,Golgi apparatus,cytosol,clathrin-coated pit,membrane,vesicle,presynaptic membrane,neuronal cell body,intracellular membrane-bounded organelle,postsynaptic membrane,neurofibrillary tangle,AP-2 adaptor complex,clathrin coat of coated pit,perinuclear region of cytoplasm;;;;	protein binding,1-phosphatidylinositol binding,clathrin binding,clathrin heavy chain binding,clathrin adaptor activity,cadherin binding;;;;	protein complex assembly,receptor-mediated endocytosis,axonogenesis,cell proliferation,negative regulation of gene expression,synaptic vesicle maturation,vesicle-mediated transport,endosomal transport,hemopoiesis,regulation of endocytosis,receptor internalization,regulation of protein localization,cargo loading into vesicle,positive regulation of transcription, DNA-templated,negative regulation o…
Hypoxy / Hypoxy_Rhein	Hypoxy	Hypoxy_Rhein	P23528	COF1_HUMAN	Cofilin-1	CFL1	0.165066	0.165066	0.514035	0.425451	46	14	1.12122	12.1217	extracellular space,nucleus,cytoplasm,cell-cell junction,focal adhesion,membrane,nuclear matrix,filopodium,growth cone,cortical actin cytoskeleton,extracellular matrix,lamellipodium membrane,mitochondrial membrane,vesicle,ruffle membrane,neuronal cell body,dendritic spine,extracellular exosome,Requires Ontology,synaptic membrane	protein binding,protein phosphatase binding,actin filament binding,phosphatidylinositol bisphosphate binding	mitotic cytokinesis,neural crest cell migration,neural fold formation,protein phosphorylation,protein import into nucleus,cytoskeleton organization,negative regulation of cell adhesion,Rho protein signal transduction,response to virus,positive regulation of lamellipodium assembly,negative regulation of lamellipodium assembly,response to organic cyclic compound,response to activity,hippocampus dev…
Hypoxy / Hypoxy_Rhein	Hypoxy	Hypoxy_Rhein	P61916	NPC2_HUMAN	NPC intracellular cholesterol transporter 2	NPC2	0.164203	0.164203	0.455297	0.399702	33	9	1.12055	12.0547	extracellular region,extracellular space,lysosome,endoplasmic reticulum,azurophil granule lumen,lysosomal lumen,extracellular exosome	protein binding,cholesterol binding,enzyme binding	cholesterol metabolic process,response to virus,phospholipid transport,regulation of isoprenoid metabolic process,cholesterol transport,intracellular sterol transport,intracellular cholesterol transport,cholesterol efflux,low-density lipoprotein particle clearance,cholesterol homeostasis,neutrophil degranulation,glycolipid transport
Hypoxy / Hypoxy_Rhein	Hypoxy	Hypoxy_Rhein	Q9UI33;Q9UI33-3	SCNBA_HUMAN	Sodium channel protein type 11 subunit alpha;Isoform 3 of Sodium channel protein type 11 subunit alpha	SCN11A	0.164113	0.164113	0.75668	0.517089	2	1	1.12048	12.0477	voltage-gated sodium channel complex,plasma membrane,C-fiber,extracellular exosome;	voltage-gated sodium channel activity;	sodium ion transport,neuronal action potential,regulation of ion transmembrane transport,sodium ion transmembrane transport,response to drug,regulation of sensory perception of pain,regulation of postsynaptic membrane potential,membrane depolarization during action potential;
Hypoxy / Hypoxy_Rhein	Hypoxy	Hypoxy_Rhein	Q9Y3B8;Q9Y3B8-2;Q9Y3B8-3	ORN_HUMAN	Oligoribonuclease, mitochondrial;Isoform 2 of Oligoribonuclease, mitochondrial;Isoform 3 of Oligoribonuclease, mitochondrial	REXO2	0.163905	0.163905	0.100398	0.154803	15	6	1.12032	12.0316	nucleus,nucleolus,mitochondrion,mitochondrial intermembrane space,mitochondrial matrix,focal adhesion;;	nucleic acid binding,3'-5' exonuclease activity;;	nucleobase-containing compound metabolic process,nucleotide metabolic process,nucleic acid phosphodiester bond hydrolysis;;
Hypoxy / Hypoxy_Rhein	Hypoxy	Hypoxy_Rhein	Q6KF10	GDF6_HUMAN	Growth/differentiation factor 6	GDF6	0.163803	0.163803	0.000737408	0.00311126	21	13	1.12024	12.0237	extracellular space	cytokine activity,transforming growth factor beta receptor binding,growth factor activity,protein homodimerization activity	apoptotic process,positive regulation of pathway-restricted SMAD protein phosphorylation,BMP signaling pathway,positive regulation of chondrocyte differentiation,activin receptor signaling pathway,regulation of apoptotic process,regulation of MAPK cascade,fat cell differentiation,positive regulation of neuron differentiation,positive regulation of transcription, DNA-templated,cell development,pat…
Hypoxy / Hypoxy_Rhein	Hypoxy	Hypoxy_Rhein	P53992	SC24C_HUMAN	Protein transport protein Sec24C	SEC24C	0.160558	0.160558	0.991322	0.591338	2	5	1.11772	11.772	Golgi membrane,endoplasmic reticulum membrane,cytosol,ER to Golgi transport vesicle membrane,COPII vesicle coat,perinuclear region of cytoplasm	molecular_function,protein binding,zinc ion binding	in utero embryonic development,antigen processing and presentation of peptide antigen via MHC class I,intracellular protein transport,ER to Golgi vesicle-mediated transport,antigen processing and presentation of exogenous peptide antigen via MHC class II,COPII vesicle coating
Hypoxy / Hypoxy_Rhein	Hypoxy	Hypoxy_Rhein	Q32P28;Q32P28-3;Q32P28-4	P3H1_HUMAN	Prolyl 3-hydroxylase 1;Isoform 3 of Prolyl 3-hydroxylase 1;Isoform 4 of Prolyl 3-hydroxylase 1	P3H1	0.15966	0.15966	8.75162e-05	0.000499167	40	23	1.11702	11.7024	proteinaceous extracellular matrix,endoplasmic reticulum,endoplasmic reticulum lumen,membrane,macromolecular complex,extracellular exosome;;	molecular_function,iron ion binding,procollagen-proline 3-dioxygenase activity,L-ascorbic acid binding,protein complex binding,collagen binding;;	protein folding,negative regulation of cell proliferation,protein hydroxylation,peptidyl-proline hydroxylation,collagen metabolic process,regulation of protein secretion,protein stabilization,oxidation-reduction process,bone development,chaperone-mediated protein folding,negative regulation of post-translational protein modification;;
Hypoxy / Hypoxy_Rhein	Hypoxy	Hypoxy_Rhein	Q9NRY4	RHG35_HUMAN	Rho GTPase-activating protein 35	ARHGAP35	0.159097	0.159097	0.835026	0.54141	3	1	1.11659	11.6588	nucleus,cytoplasm,cytosol,plasma membrane,actin cytoskeleton,ciliary basal body	RNA polymerase II regulatory region sequence-specific DNA binding,transcriptional repressor activity, RNA polymerase II transcription regulatory region sequence-specific binding,DNA binding,transcription corepressor activity,GTPase activity,GTPase activator activity,GTP binding,phospholipid binding	negative regulation of transcription from RNA polymerase II promoter,neural tube closure,transcription, DNA-templated,signal transduction,axon guidance,axonal fasciculation,regulation of actin polymerization or depolymerization,regulation of cell shape,positive regulation of neuron projection development,cell migration,central nervous system neuron axonogenesis,mammary gland development,forebrain…
Hypoxy / Hypoxy_Rhein	Hypoxy	Hypoxy_Rhein	Q9Y303;Q9Y303-2;Q9Y303-3	NAGA_HUMAN	N-acetylglucosamine-6-phosphate deacetylase;Isoform 2 of N-acetylglucosamine-6-phosphate deacetylase;Isoform 3 of N-acetylglucosamine-6-phosphate deacetylase	AMDHD2	0.15635	0.15635	0.542232	0.438862	2	3	1.11446	11.4464	nucleus,cytosol;;	protein binding,N-acetylglucosamine-6-phosphate deacetylase activity,metal ion binding;;	carbohydrate metabolic process,N-acetylglucosamine metabolic process,UDP-N-acetylglucosamine biosynthetic process,N-acetylneuraminate catabolic process;;
Hypoxy / Hypoxy_Rhein	Hypoxy	Hypoxy_Rhein	P61978;P61978-2;P61978-3	HNRPK_HUMAN	Heterogeneous nuclear ribonucleoprotein K;Isoform 2 of Heterogeneous nuclear ribonucleoprotein K;Isoform 3 of Heterogeneous nuclear ribonucleoprotein K	HNRNPK	0.15601	0.15601	0.988042	0.590525	7	8	1.1142	11.4201	nuclear chromatin,podosome,nucleus,nucleoplasm,cytoplasm,focal adhesion,membrane,extracellular matrix,cell projection,extracellular exosome,catalytic step 2 spliceosome;;	RNA polymerase II core promoter proximal region sequence-specific DNA binding,transcriptional activator activity, RNA polymerase II core promoter proximal region sequence-specific binding,single-stranded DNA binding,RNA binding,protein binding,protein domain specific binding,cadherin binding;;	mRNA splicing, via spliceosome,transcription from RNA polymerase II promoter,RNA processing,signal transduction,regulation of low-density lipoprotein particle clearance,viral process,RNA metabolic process,negative regulation of apoptotic process,positive regulation of low-density lipoprotein particle receptor biosynthetic process,positive regulation of transcription from RNA polymerase II promote…
Hypoxy / Hypoxy_Rhein	Hypoxy	Hypoxy_Rhein	Q9P1F3	ABRAL_HUMAN	Costars family protein ABRACL	ABRACL	0.155697	0.155697	0.945077	0.576904	2	1	1.11396	11.3959
Hypoxy / Hypoxy_Rhein	Hypoxy	Hypoxy_Rhein	Q13907;Q13907-2	IDI1_HUMAN	Isopentenyl-diphosphate Delta-isomerase 1;Isoform 2 of Isopentenyl-diphosphate Delta-isomerase 1	IDI1	0.155391	0.155391	0.0777478	0.130379	17	7	1.11372	11.3723	peroxisome,cytosol;	isopentenyl-diphosphate delta-isomerase activity,hydrolase activity,metal ion binding;	cholesterol biosynthetic process,isopentenyl diphosphate biosynthetic process,regulation of cholesterol biosynthetic process,dimethylallyl diphosphate biosynthetic process;
Hypoxy / Hypoxy_Rhein	Hypoxy	Hypoxy_Rhein	P07585	PGS2_HUMAN	Decorin	DCN	0.155198	0.155198	0.701183	0.498379	109	29	1.11357	11.3575	extracellular region,proteinaceous extracellular matrix,collagen type VI trimer,extracellular space,cytoplasm,Golgi lumen,lysosomal lumen,extracellular matrix	RNA binding,protein kinase inhibitor activity,protein binding,collagen binding,glycosaminoglycan binding,protein N-terminus binding,extracellular matrix binding	kidney development,placenta development,negative regulation of protein kinase activity,skeletal muscle tissue development,aging,response to mechanical stimulus,animal organ morphogenesis,positive regulation of autophagy,negative regulation of endothelial cell migration,positive regulation of phosphatidylinositol 3-kinase signaling,positive regulation of macroautophagy,negative regulation of angio…
Hypoxy / Hypoxy_Rhein	Hypoxy	Hypoxy_Rhein	Q16769	QPCT_HUMAN	Glutaminyl-peptide cyclotransferase	QPCT	0.154175	0.154175	0.00422121	0.0136856	9	13	1.11279	11.2785	extracellular region,specific granule lumen,extracellular exosome,tertiary granule lumen,ficolin-1-rich granule lumen	zinc ion binding,glutaminyl-peptide cyclotransferase activity	cellular protein modification process,peptidyl-pyroglutamic acid biosynthetic process, using glutaminyl-peptide cyclotransferase,neutrophil degranulation
Hypoxy / Hypoxy_Rhein	Hypoxy	Hypoxy_Rhein	O14979;O14979-2;O14979-3	HNRDL_HUMAN	Heterogeneous nuclear ribonucleoprotein D-like;Isoform 2 of Heterogeneous nuclear ribonucleoprotein D-like;Isoform 3 of Heterogeneous nuclear ribonucleoprotein D-like	HNRNPDL	0.152319	0.152319	0.429691	0.388146	2	1	1.11135	11.1354	nucleoplasm,cytoplasm,extracellular exosome;;	DNA binding,RNA binding,protein binding;;	transcription, DNA-templated,regulation of transcription, DNA-templated;;
Hypoxy / Hypoxy_Rhein	Hypoxy	Hypoxy_Rhein	Q16610	ECM1_HUMAN	Extracellular matrix protein 1	ECM1	0.150879	0.150879	1.64329e-06	1.5184e-05	119	39	1.11025	11.0245	extracellular region,proteinaceous extracellular matrix,extracellular space,extracellular matrix,platelet dense granule lumen,extracellular exosome	protease binding,signal transducer activity,interleukin-2 receptor binding,protein binding,protein C-terminus binding,enzyme binding,laminin binding	ossification,angiogenesis,positive regulation of endothelial cell proliferation,negative regulation of cytokine-mediated signaling pathway,platelet degranulation,regulation of type 2 immune response,regulation of transcription from RNA polymerase II promoter,inflammatory response,signal transduction,negative regulation of peptidase activity,negative regulation of bone mineralization,biomineral ti…
Hypoxy / Hypoxy_Rhein	Hypoxy	Hypoxy_Rhein	O60637;O60637-2;O60637-3	TSN3_HUMAN	Tetraspanin-3;Isoform 2 of Tetraspanin-3;Isoform 3 of Tetraspanin-3	TSPAN3	0.150778	0.150778	0.994558	0.591392	7	2	1.11017	11.0168	integral component of plasma membrane,extracellular exosome;;	molecular_function;;	cell surface receptor signaling pathway,biological_process;;
Hypoxy / Hypoxy_Rhein	Hypoxy	Hypoxy_Rhein	O94876;O94876-2	TMCC1_HUMAN	Transmembrane and coiled-coil domains protein 1;Isoform 2 of Transmembrane and coiled-coil domains protein 1	TMCC1	0.147504	0.147504	0.613591	0.468557	4	1	1.10765	10.7651	endoplasmic reticulum membrane,integral component of membrane;	;	;
Hypoxy / Hypoxy_Rhein	Hypoxy	Hypoxy_Rhein	Q8IV08	PLD3_HUMAN	Phospholipase D3	PLD3	0.146259	0.146259	0.746084	0.513315	16	8	1.1067	10.6696	endoplasmic reticulum membrane,integral component of membrane,extracellular exosome	phospholipase D activity,protein binding,N-acylphosphatidylethanolamine-specific phospholipase D activity	lipid catabolic process
Hypoxy / Hypoxy_Rhein	Hypoxy	Hypoxy_Rhein	O94985-2	CSTN1_HUMAN	Isoform 2 of Calsyntenin-1	CLSTN1	0.145873	0.145873	0.619241	0.470461	3	1	1.1064	10.64
Hypoxy / Hypoxy_Rhein	Hypoxy	Hypoxy_Rhein	P46926	GNPI1_HUMAN	Glucosamine-6-phosphate isomerase 1	GNPDA1	0.145355	0.145355	0.250703	0.276706	26	9	1.106	10.6003	cytoplasm,cytosol,extracellular exosome	glucosamine-6-phosphate deaminase activity,protein binding,hydrolase activity	glucose metabolic process,glucosamine catabolic process,N-acetylglucosamine metabolic process,generation of precursor metabolites and energy,single fertilization
Hypoxy / Hypoxy_Rhein	Hypoxy	Hypoxy_Rhein	P38159	RBMX_HUMAN	RNA-binding motif protein, X chromosome	RBMX	0.14522	0.14522	0.307351	0.316122	4	4	1.1059	10.5899	extracellular space,nucleus,nucleoplasm,nuclear euchromatin,membrane,intracellular ribonucleoprotein complex,supraspliceosomal complex,extracellular exosome,catalytic step 2 spliceosome	core promoter binding,chromatin binding,RNA binding,mRNA binding,protein binding,protein domain specific binding,identical protein binding	regulation of alternative mRNA splicing, via spliceosome,mRNA splicing, via spliceosome,osteoblast differentiation,transcription from RNA polymerase II promoter,membrane protein ectodomain proteolysis,RNA metabolic process,positive regulation of transcription from RNA polymerase II promoter,negative regulation of mRNA splicing, via spliceosome,positive regulation of mRNA splicing, via spliceosome…
Hypoxy / Hypoxy_Rhein	Hypoxy	Hypoxy_Rhein	Q01518	CAP1_HUMAN	Adenylyl cyclase-associated protein 1	CAP1	0.144068	0.144068	0.000465158	0.0021112	78	26	1.10502	10.5017	extracellular region,extracellular space,plasma membrane,focal adhesion,cortical actin cytoskeleton,azurophil granule lumen,extracellular exosome	actin binding,adenylate cyclase binding	cell morphogenesis,ameboidal-type cell migration,receptor-mediated endocytosis,establishment or maintenance of cell polarity,signal transduction,activation of adenylate cyclase activity,actin polymerization or depolymerization,neutrophil degranulation
Hypoxy / Hypoxy_Rhein	Hypoxy	Hypoxy_Rhein	Q07021	C1QBP_HUMAN	Complement component 1 Q subcomponent-binding protein, mitochondrial	C1QBP	0.14365	0.14365	0.936411	0.574531	14	8	1.1047	10.4697	extracellular space,nucleus,nucleolus,cytoplasm,mitochondrion,mitochondrial matrix,cytosol,plasma membrane,cell surface,membrane	complement component C1q binding,transcription corepressor activity,mRNA binding,protein kinase C binding,protein binding,hyaluronic acid binding,transcription factor binding,kininogen binding,adrenergic receptor binding,mitochondrial ribosome binding	negative regulation of transcription from RNA polymerase II promoter,transcription, DNA-templated,mRNA processing,apoptotic process,immune response,complement activation, classical pathway,blood coagulation, intrinsic pathway,RNA splicing,phosphatidylinositol 3-kinase signaling,viral process,regulation of complement activation,negative regulation of interferon-gamma production,negative regulation…
Hypoxy / Hypoxy_Rhein	Hypoxy	Hypoxy_Rhein	P20062	TCO2_HUMAN	Transcobalamin-2	TCN2	0.14104	0.14104	0.0123385	0.0317571	24	15	1.1027	10.27	extracellular region,extracellular space,endosome,lysosomal lumen,extracellular exosome	protein binding,cobalamin binding,metal ion binding	cobalt ion transport,cobalamin metabolic process,cobalamin transport
Hypoxy / Hypoxy_Rhein	Hypoxy	Hypoxy_Rhein	Q9ULZ3;Q9ULZ3-2;Q9ULZ3-3	ASC_HUMAN	Apoptosis-associated speck-like protein containing a CARD;Isoform 2 of Apoptosis-associated speck-like protein containing a CARD;Isoform 3 of Apoptosis-associated speck-like protein containing a CARD	PYCARD	0.14037	0.14037	0.955116	0.578657	4	2	1.10219	10.2188	extracellular region,nucleus,nucleolus,cytoplasm,mitochondrion,endoplasmic reticulum,cytosol,IkappaB kinase complex,secretory granule lumen,azurophil granule lumen,NLRP1 inflammasome complex,NLRP3 inflammasome complex,AIM2 inflammasome complex;;	protease binding,interleukin-6 receptor binding,protein binding,tropomyosin binding,cysteine-type endopeptidase activator activity involved in apoptotic process,myosin I binding,enzyme binding,Pyrin domain binding,identical protein binding,protein homodimerization activity,BMP receptor binding,cysteine-type endopeptidase activity involved in apoptotic process;;	myeloid dendritic cell activation,activation of innate immune response,myeloid dendritic cell activation involved in immune response,positive regulation of antigen processing and presentation of peptide antigen via MHC class II,positive regulation of adaptive immune response,apoptotic process,activation of cysteine-type endopeptidase activity involved in apoptotic process,inflammatory response,si…
Hypoxy / Hypoxy_Rhein	Hypoxy	Hypoxy_Rhein	P62318;P62318-2	SMD3_HUMAN	Small nuclear ribonucleoprotein Sm D3;Isoform 2 of Small nuclear ribonucleoprotein Sm D3	SNRPD3	0.138848	0.138848	0.899479	0.563853	4	1	1.10103	10.1026	commitment complex,nucleoplasm,spliceosomal complex,U5 snRNP,U7 snRNP,U1 snRNP,U2 snRNP,U4 snRNP,U12-type spliceosomal complex,cytosol,nuclear body,small nuclear ribonucleoprotein complex,methylosome,pICln-Sm protein complex,SMN-Sm protein complex,extracellular exosome,prespliceosome,precatalytic spliceosome,catalytic step 2 spliceosome,spliceosomal tri-snRNP complex,telomerase holoenzyme complex;	RNA binding,protein binding,enzyme binding,U2 snRNA binding,telomerase RNA binding,histone pre-mRNA DCP binding,U7 snRNA binding,U1 snRNP binding;	spliceosomal complex assembly,spliceosomal snRNP assembly,mRNA splicing, via spliceosome,termination of RNA polymerase II transcription,protein methylation,histone mRNA metabolic process,RNA splicing,nuclear import;
Hypoxy / Hypoxy_Rhein	Hypoxy	Hypoxy_Rhein	O43184;O43184-2;O43184-3;O43184-4	ADA12_HUMAN	Disintegrin and metalloproteinase domain-containing protein 12;Isoform 2 of Disintegrin and metalloproteinase domain-containing protein 12;Isoform 3 of Disintegrin and metalloproteinase domain-containing protein 12;Isoform 4 of Disintegrin and metalloproteinase domain-containing protein 12	ADAM12	0.138827	0.138827	0.33378	0.331099	8	7	1.10101	10.1009	extracellular space,nucleoplasm,plasma membrane,integral component of membrane;;;	metalloendopeptidase activity,metallopeptidase activity,SH3 domain binding,metal ion binding;;;	proteolysis,cell adhesion,myoblast fusion,extracellular matrix organization;;;
Hypoxy / Hypoxy_Rhein	Hypoxy	Hypoxy_Rhein	P12259	FA5_HUMAN	Coagulation factor V	F5	0.138731	0.138731	0.228962	0.260543	2	4	1.10094	10.0936	Golgi membrane,extracellular region,extracellular space,endoplasmic reticulum lumen,plasma membrane,membrane,ER to Golgi transport vesicle,platelet alpha granule lumen,endoplasmic reticulum-Golgi intermediate compartment membrane,extracellular vesicle	copper ion binding,protein binding	platelet degranulation,ER to Golgi vesicle-mediated transport,blood coagulation,blood circulation,response to vitamin K,post-translational protein modification,cellular protein metabolic process,COPII vesicle coating
Hypoxy / Hypoxy_Rhein	Hypoxy	Hypoxy_Rhein	P54756;P54756-2	EPHA5_HUMAN	Ephrin type-A receptor 5;Isoform 2 of Ephrin type-A receptor 5	EPHA5	0.13624	0.13624	0.172388	0.219403	15	6	1.09904	9.9037	rough endoplasmic reticulum,plasma membrane,integral component of plasma membrane,external side of plasma membrane,axon,dendrite,neuronal cell body,perinuclear region of cytoplasm;	ephrin receptor activity,GPI-linked ephrin receptor activity,transmembrane-ephrin receptor activity,ATP binding;	axon guidance,peptidyl-tyrosine phosphorylation,cAMP-mediated signaling,hippocampus development,positive regulation of CREB transcription factor activity,regulation of actin cytoskeleton organization,regulation of GTPase activity,ephrin receptor signaling pathway,neuron development,regulation of insulin secretion involved in cellular response to glucose stimulus;
Hypoxy / Hypoxy_Rhein	Hypoxy	Hypoxy_Rhein	O95967	FBLN4_HUMAN	EGF-containing fibulin-like extracellular matrix protein 2	EFEMP2	0.135975	0.135975	0.210521	0.246542	21	11	1.09884	9.88352	extracellular region,basement membrane,extracellular exosome,extracellular vesicle	extracellular matrix structural constituent,calcium ion binding,protein binding
Hypoxy / Hypoxy_Rhein	Hypoxy	Hypoxy_Rhein	Q9Y617	SERC_HUMAN	Phosphoserine aminotransferase	PSAT1	0.133744	0.133744	0.56207	0.446563	51	19	1.09714	9.71375	cytoplasm,cytosol,extracellular exosome	O-phospho-L-serine:2-oxoglutarate aminotransferase activity	L-serine biosynthetic process,pyridoxine biosynthetic process
Hypoxy / Hypoxy_Rhein	Hypoxy	Hypoxy_Rhein	P30085	KCY_HUMAN	UMP-CMP kinase	CMPK1	0.132741	0.132741	0.187174	0.230906	24	12	1.09637	9.63747	nucleus,nucleolus,cytoplasm,cytosol,extracellular exosome	cytidylate kinase activity,nucleoside diphosphate kinase activity,uridine kinase activity,ATP binding,uridylate kinase activity,nucleoside phosphate kinase activity	nucleoside diphosphate phosphorylation,'de novo' pyrimidine nucleobase biosynthetic process,UMP biosynthetic process,nucleoside triphosphate biosynthetic process,pyrimidine ribonucleotide biosynthetic process,nucleobase-containing small molecule interconversion,nucleoside monophosphate phosphorylation
Hypoxy / Hypoxy_Rhein	Hypoxy	Hypoxy_Rhein	Q9UNN8	EPCR_HUMAN	Endothelial protein C receptor	PROCR	0.13104	0.13104	0.693132	0.496091	23	6	1.09508	9.50826	extracellular region,centrosome,plasma membrane,integral component of plasma membrane,focal adhesion,cell surface,extracellular exosome	receptor activity,protein binding	blood coagulation,negative regulation of coagulation,leukocyte migration
Hypoxy / Hypoxy_Rhein	Hypoxy	Hypoxy_Rhein	P16278;P16278-3	BGAL_HUMAN	Beta-galactosidase;Isoform 3 of Beta-galactosidase	GLB1	0.127583	0.127583	0.0502067	0.0913208	17	8	1.09246	9.24622	extracellular region,extracellular space,cytoplasm,vacuole,Golgi apparatus,azurophil granule lumen,lysosomal lumen,intracellular membrane-bounded organelle,perinuclear region of cytoplasm,extracellular exosome,ficolin-1-rich granule lumen;	exo-alpha-sialidase activity,beta-galactosidase activity,protein binding,galactoside binding;	glycosaminoglycan catabolic process,glycosphingolipid metabolic process,galactose catabolic process,keratan sulfate catabolic process,neutrophil degranulation,cellular carbohydrate metabolic process;
Hypoxy / Hypoxy_Rhein	Hypoxy	Hypoxy_Rhein	Q9Y6L7	TLL2_HUMAN	Tolloid-like protein 2	TLL2	0.127146	0.127146	0.16436	0.2139	4	2	1.09213	9.21308	extracellular region	metalloendopeptidase activity,serine-type endopeptidase activity,calcium ion binding,zinc ion binding	proteolysis,multicellular organism development,extracellular matrix disassembly,cell differentiation,negative regulation of skeletal muscle tissue growth
Hypoxy / Hypoxy_Rhein	Hypoxy	Hypoxy_Rhein	Q9NQR4	NIT2_HUMAN	Omega-amidase NIT2	NIT2	0.124491	0.124491	0.116604	0.168835	15	11	1.09012	9.01231	extracellular region,mitochondrion,centrosome,cytosol,specific granule lumen,extracellular exosome,tertiary granule lumen	omega-amidase activity	oxaloacetate metabolic process,asparagine metabolic process,glutamine metabolic process,neutrophil degranulation
Hypoxy / Hypoxy_Rhein	Hypoxy	Hypoxy_Rhein	Q9UHV9	PFD2_HUMAN	Prefoldin subunit 2	PFDN2	0.124456	0.124456	0.561444	0.446461	3	3	1.0901	9.00968	nucleus,cytoplasm,mitochondrion,cytosol,prefoldin complex,extracellular exosome	protein binding,protein binding involved in protein folding,unfolded protein binding	protein folding,positive regulation of cytoskeleton organization
Hypoxy / Hypoxy_Rhein	Hypoxy	Hypoxy_Rhein	Q6ZRP7	QSOX2_HUMAN	Sulfhydryl oxidase 2	QSOX2	0.123779	0.123779	0.209159	0.245569	4	5	1.08958	8.95849	extracellular space,nucleoplasm,Golgi apparatus,plasma membrane,integral component of Golgi membrane,nuclear membrane	protein disulfide isomerase activity,flavin-linked sulfhydryl oxidase activity	cell redox homeostasis,oxidation-reduction process
Hypoxy / Hypoxy_Rhein	Hypoxy	Hypoxy_Rhein	P26447	S10A4_HUMAN	Protein S100-A4	S100A4	0.121443	0.121443	0.268703	0.290388	10	4	1.08782	8.78221	extracellular space,nucleus,neuron projection,perinuclear region of cytoplasm,extracellular exosome	RNA binding,actin binding,calcium ion binding,protein binding,identical protein binding,transition metal ion binding,calcium-dependent protein binding,RAGE receptor binding	epithelial to mesenchymal transition,positive regulation of I-kappaB kinase/NF-kappaB signaling
Hypoxy / Hypoxy_Rhein	Hypoxy	Hypoxy_Rhein	P63279	UBC9_HUMAN	SUMO-conjugating enzyme UBC9	UBE2I	0.120022	0.120022	0.849083	0.545586	6	4	1.08675	8.67513	synaptonemal complex,nucleus,nuclear envelope,nucleoplasm,cytoplasm,cytosol,PML body,transferase complex,sumoylated E2 ligase complex	RNA binding,protein binding,ATP binding,transcription factor binding,SUMO transferase activity,enzyme binding,HLH domain binding,small protein activating enzyme binding,SUMO conjugating enzyme activity,RING-like zinc finger domain binding,ubiquitin protein ligase binding,ubiquitin protein ligase activity	negative regulation of transcription from RNA polymerase II promoter,cellular protein modification process,ubiquitin-dependent protein catabolic process,cell cycle,chromosome segregation,viral process,protein sumoylation,positive regulation of I-kappaB kinase/NF-kappaB signaling,negative regulation of transcription, DNA-templated,cell division,global genome nucleotide-excision repair,positive reg…
Hypoxy / Hypoxy_Rhein	Hypoxy	Hypoxy_Rhein	P10155;P10155-3;P10155-4;P10155-5	RO60_HUMAN	60 kDa SS-A/Ro ribonucleoprotein;Isoform 3 of 60 kDa SS-A/Ro ribonucleoprotein;Isoform 4 of 60 kDa SS-A/Ro ribonucleoprotein;Isoform 5 of 60 kDa SS-A/Ro ribonucleoprotein	TROVE2	0.118224	0.118224	0.973248	0.584328	23	13	1.0854	8.5398	nucleoplasm,cytosol,intracellular ribonucleoprotein complex;;;	RNA binding,U2 snRNA binding,metal ion binding;;;	immune system development,transcription from RNA polymerase III promoter,smoothened signaling pathway,response to UV,cilium morphogenesis;;;
Hypoxy / Hypoxy_Rhein	Hypoxy	Hypoxy_Rhein	Q9HAV7	GRPE1_HUMAN	GrpE protein homolog 1, mitochondrial	GRPEL1	0.115194	0.115194	0.347	0.341094	2	3	1.08312	8.31205	presequence translocase-associated import motor,nucleus,mitochondrion,mitochondrial matrix	adenyl-nucleotide exchange factor activity,protein homodimerization activity,unfolded protein binding,chaperone binding	protein folding,protein import into mitochondrial matrix,regulation of catalytic activity
Hypoxy / Hypoxy_Rhein	Hypoxy	Hypoxy_Rhein	P05556	ITB1_HUMAN	Integrin beta-1	ITGB1	0.114201	0.114201	0.0139542	0.0349422	37	17	1.08238	8.23756	ruffle,cytoplasm,plasma membrane,focal adhesion,integrin complex,external side of plasma membrane,cell surface,intercalated disc,membrane,lamellipodium,filopodium,neuromuscular junction,cleavage furrow,ruffle membrane,integrin alpha1-beta1 complex,integrin alpha2-beta1 complex,integrin alpha3-beta1 complex,integrin alpha7-beta1 complex,integrin alpha8-beta1 complex,integrin alpha10-beta1 complex,…	virus receptor activity,fibronectin binding,protease binding,actin binding,integrin binding,protein binding,coreceptor activity,protein complex binding,laminin binding,cadherin binding,metal ion binding,protein heterodimerization activity,cell adhesion molecule binding,collagen binding involved in cell-matrix adhesion,C-X3-C chemokine binding	G1/S transition of mitotic cell cycle,in utero embryonic development,cell fate specification,cell migration involved in sprouting angiogenesis,cellular defense response,homophilic cell adhesion via plasma membrane adhesion molecules,leukocyte cell-cell adhesion,cell-matrix adhesion,calcium-independent cell-matrix adhesion,integrin-mediated signaling pathway,positive regulation of cell proliferati…
Hypoxy / Hypoxy_Rhein	Hypoxy	Hypoxy_Rhein	P15151;P15151-2;P15151-3;P15151-4	PVR_HUMAN	Poliovirus receptor;Isoform Beta of Poliovirus receptor;Isoform Gamma of Poliovirus receptor;Isoform Delta of Poliovirus receptor	PVR	0.113874	0.113874	0.420871	0.385035	7	5	1.08213	8.21301	extracellular space,cytoplasm,plasma membrane,integral component of plasma membrane,cell-cell adherens junction,focal adhesion,cell surface,integral component of membrane,extracellular exosome;;;	virus receptor activity,receptor activity,receptor binding,protein binding,protein homodimerization activity,cell adhesion molecule binding;;;	positive regulation of natural killer cell mediated cytotoxicity directed against tumor cell target,homophilic cell adhesion via plasma membrane adhesion molecules,heterophilic cell-cell adhesion via plasma membrane cell adhesion molecules,cell recognition,adherens junction organization,susceptibility to natural killer cell mediated cytotoxicity,positive regulation of natural killer cell mediated…
Hypoxy / Hypoxy_Rhein	Hypoxy	Hypoxy_Rhein	O95782;O95782-2	AP2A1_HUMAN	AP-2 complex subunit alpha-1;Isoform B of AP-2 complex subunit alpha-1	AP2A1	0.113259	0.113259	0.891522	0.561886	19	19	1.08167	8.16688	cytosol,plasma membrane,membrane,basolateral plasma membrane,apical plasma membrane,AP-2 adaptor complex,clathrin coat of trans-Golgi network vesicle,endocytic vesicle membrane,clathrin-coated endocytic vesicle membrane,filopodium tip,endolysosome membrane;	protein binding,protein C-terminus binding,protein transporter activity,protein kinase binding,protein complex binding,clathrin adaptor activity;	intracellular protein transport,Golgi to endosome transport,endocytosis,microtubule-based movement,antigen processing and presentation of exogenous peptide antigen via MHC class II,low-density lipoprotein particle receptor catabolic process,low-density lipoprotein particle clearance,ephrin receptor signaling pathway,regulation of defense response to virus by virus,Wnt signaling pathway, planar ce…
Hypoxy / Hypoxy_Rhein	Hypoxy	Hypoxy_Rhein	P0CG39	POTEJ_HUMAN	POTE ankyrin domain family member J	POTEJ	0.11204	0.11204	0.817594	0.535785	3	1	1.08076	8.07555	extracellular space,extracellular exosome		retina homeostasis
Hypoxy / Hypoxy_Rhein	Hypoxy	Hypoxy_Rhein	Q8N6Y2	LRC17_HUMAN	Leucine-rich repeat-containing protein 17	LRRC17	0.109943	0.109943	0.280927	0.29844	20	14	1.07919	7.91858	extracellular space		negative regulation of osteoclast differentiation,bone marrow development,osteoblast differentiation,osteoblast proliferation
Hypoxy / Hypoxy_Rhein	Hypoxy	Hypoxy_Rhein	Q9HB71;Q9HB71-3	CYBP_HUMAN	Calcyclin-binding protein;Isoform 3 of Calcyclin-binding protein	CACYBP	0.10925	0.10925	0.922921	0.571185	7	5	1.07867	7.86674	nuclear envelope lumen,nucleoplasm,cytosol,SCF ubiquitin ligase complex,beta-catenin destruction complex,neuron projection,cell body,extracellular exosome;	protein binding,protein domain specific binding,ubiquitin protein ligase binding,protein homodimerization activity;	aging,positive regulation of DNA replication,cardiac muscle cell differentiation,response to growth hormone,negative regulation of cell death,cellular response to calcium ion;
Hypoxy / Hypoxy_Rhein	Hypoxy	Hypoxy_Rhein	Q13308;Q13308-4;Q13308-6	PTK7_HUMAN	Inactive tyrosine-protein kinase 7;Isoform 4 of Inactive tyrosine-protein kinase 7;Isoform 6 of Inactive tyrosine-protein kinase 7	PTK7	0.107955	0.107955	0.126978	0.179126	30	14	1.0777	7.76997	integral component of plasma membrane,cell-cell junction,focal adhesion;;	protein kinase activity,protein binding,ATP binding,coreceptor activity involved in Wnt signaling pathway, planar cell polarity pathway;;	establishment of planar polarity,ventricular septum development,axis elongation,protein phosphorylation,cell adhesion,signal transduction,positive regulation of neuron projection development,cell migration,actin cytoskeleton reorganization,wound healing,establishment of epithelial cell apical/basal polarity,convergent extension,canonical Wnt signaling pathway,lung-associated mesenchyme developmen…
Hypoxy / Hypoxy_Rhein	Hypoxy	Hypoxy_Rhein	P02743	SAMP_HUMAN	Serum amyloid P-component	APCS	0.104983	0.104983	0.755841	0.517089	4	1	1.07548	7.54818	extracellular region,extracellular space,nucleus,extracellular exosome,blood microparticle,extracellular matrix	complement component C1q binding,calcium ion binding,carbohydrate binding,virion binding,unfolded protein binding	negative regulation of acute inflammatory response,protein folding,acute-phase response,cellular protein metabolic process,negative regulation by host of viral exo-alpha-sialidase activity,negative regulation by host of viral glycoprotein metabolic process,innate immune response,negative regulation of monocyte differentiation,negative regulation of viral entry into host cell,negative regulation o…
Hypoxy / Hypoxy_Rhein	Hypoxy	Hypoxy_Rhein	P37802;P37802-2	TAGL2_HUMAN	Transgelin-2;Isoform 2 of Transgelin-2	TAGLN2	0.104428	0.104428	0.00632795	0.0189224	53	17	1.07507	7.50677	extracellular region,cytosol,vesicle,extracellular exosome;	protein binding,cadherin binding;	platelet degranulation,epithelial cell differentiation;
Hypoxy / Hypoxy_Rhein	Hypoxy	Hypoxy_Rhein	Q9NQW7;Q9NQW7-3	XPP1_HUMAN	Xaa-Pro aminopeptidase 1;Isoform 3 of Xaa-Pro aminopeptidase 1	XPNPEP1	0.103164	0.103164	0.356899	0.344592	19	18	1.07413	7.41266	cytoplasm,cytosol,extracellular exosome;	aminopeptidase activity,manganese ion binding,protein homodimerization activity,metalloaminopeptidase activity;	proteolysis,bradykinin catabolic process;
Hypoxy / Hypoxy_Rhein	Hypoxy	Hypoxy_Rhein	Q9UH65	SWP70_HUMAN	Switch-associated protein 70	SWAP70	0.0998334	0.0998334	0.333966	0.331099	2	5	1.07165	7.16497	nucleus,cytoplasm,cytoskeleton,plasma membrane,lamellipodium	DNA binding,calcium ion binding,protein binding,ATP binding,cadherin binding	positive regulation of cytosolic calcium ion concentration,negative regulation of actin filament depolymerization,positive regulation of actin filament bundle assembly,regulation of protein localization,negative regulation of cell-cell adhesion mediated by integrin,isotype switching,actin filament bundle assembly,positive regulation of mast cell chemotaxis,negative regulation of peptidyl-serine d…
Hypoxy / Hypoxy_Rhein	Hypoxy	Hypoxy_Rhein	Q6UX73;Q6UX73-2	CP089_HUMAN	UPF0764 protein C16orf89;Isoform 2 of UPF0764 protein C16orf89	C16orf89	0.0996127	0.0996127	0.822009	0.537154	2	1	1.07149	7.14858	cytosol,membrane,extracellular exosome;	protein homodimerization activity;	;
Hypoxy / Hypoxy_Rhein	Hypoxy	Hypoxy_Rhein	Q16557	PSG3_HUMAN	Pregnancy-specific beta-1-glycoprotein 3	PSG3	0.0981836	0.0981836	0.0455541	0.0852065	2	3	1.07042	7.04249	extracellular region		defense response,female pregnancy
Hypoxy / Hypoxy_Rhein	Hypoxy	Hypoxy_Rhein	P13798	ACPH_HUMAN	Acylamino-acid-releasing enzyme	APEH	0.0979825	0.0979825	0.188635	0.232037	53	21	1.07028	7.02757	extracellular region,cytosol,nuclear membrane,extracellular exosome,ficolin-1-rich granule lumen	RNA binding,serine-type endopeptidase activity,protein binding,omega peptidase activity,identical protein binding	translational termination,proteolysis,neutrophil degranulation,beta-amyloid metabolic process
Hypoxy / Hypoxy_Rhein	Hypoxy	Hypoxy_Rhein	P07954;P07954-2	FUMH_HUMAN	Fumarate hydratase, mitochondrial;Isoform Cytoplasmic of Fumarate hydratase, mitochondrial	FH	0.0924912	0.0924912	0.0442932	0.0834888	60	17	1.06621	6.62097	cytoplasm,mitochondrion,mitochondrial matrix,tricarboxylic acid cycle enzyme complex,extracellular exosome;	fumarate hydratase activity,protein binding;	tricarboxylic acid cycle,fumarate metabolic process,malate metabolic process,homeostasis of number of cells within a tissue;
Hypoxy / Hypoxy_Rhein	Hypoxy	Hypoxy_Rhein	P35611;P35611-2;P35611-3;P35611-4;P35611-5;P35611-6	ADDA_HUMAN	Alpha-adducin;Isoform 2 of Alpha-adducin;Isoform 3 of Alpha-adducin;Isoform 4 of Alpha-adducin;Isoform 5 of Alpha-adducin;Isoform 6 of Alpha-adducin	ADD1	0.0906553	0.0906553	0.451449	0.398413	6	5	1.06485	6.48538	nucleus,nucleoplasm,cytoplasm,cytosol,plasma membrane,cell-cell adherens junction,focal adhesion,F-actin capping protein complex,nuclear body;;;;;	RNA binding,actin binding,structural molecule activity,calmodulin binding,transcription factor binding,spectrin binding,protein homodimerization activity,cadherin binding,protein heterodimerization activity,actin filament binding;;;;;	cell morphogenesis,in utero embryonic development,cell volume homeostasis,hemoglobin metabolic process,actin cytoskeleton organization,erythrocyte differentiation,positive regulation of protein binding,multicellular organism growth,IRE1-mediated unfolded protein response,homeostasis of number of cells within a tissue,barbed-end actin filament capping,actin filament bundle assembly,transmembrane t…
Hypoxy / Hypoxy_Rhein	Hypoxy	Hypoxy_Rhein	P10909;P10909-2;P10909-4;P10909-5	CLUS_HUMAN	Clusterin;Isoform 2 of Clusterin;Isoform 4 of Clusterin;Isoform 5 of Clusterin	CLU	0.088351	0.088351	0.128444	0.180643	27	16	1.06315	6.31543	extracellular region,extracellular space,intracellular,nucleus,cytoplasm,mitochondrion,endoplasmic reticulum,Golgi apparatus,cytosol,cell surface,extracellular matrix,platelet alpha granule lumen,mitochondrial membrane,spherical high-density lipoprotein particle,chromaffin granule,protein complex,perinuclear region of cytoplasm,extracellular exosome,blood microparticle,neurofibrillary tangle,apic…	beta-amyloid binding,protein binding,ubiquitin protein ligase binding,low-density lipoprotein particle receptor binding,chaperone binding,misfolded protein binding,ATPase activity;;;	cell morphogenesis,microglial cell activation,release of cytochrome c from mitochondria,platelet degranulation,lipid metabolic process,complement activation,complement activation, classical pathway,response to virus,positive regulation of gene expression,protein import,antimicrobial humoral response,regulation of complement activation,central nervous system myelin maintenance,positive regulation …
Hypoxy / Hypoxy_Rhein	Hypoxy	Hypoxy_Rhein	P38571;P38571-2	LICH_HUMAN	Lysosomal acid lipase/cholesteryl ester hydrolase;Isoform 2 of Lysosomal acid lipase/cholesteryl ester hydrolase	LIPA	0.0866175	0.0866175	0.205583	0.242511	5	4	1.06188	6.18776	fibrillar center,lysosome,lysosomal lumen,intracellular membrane-bounded organelle,extracellular exosome;	sterol esterase activity,lipase activity;	cell morphogenesis,cytokine production,inflammatory response,cell proliferation,lipid catabolic process,lung development,low-density lipoprotein particle clearance,tissue remodeling,homeostasis of number of cells within a tissue;
Hypoxy / Hypoxy_Rhein	Hypoxy	Hypoxy_Rhein	Q14192	FHL2_HUMAN	Four and a half LIM domains protein 2	FHL2	0.0842443	0.0842443	0.742891	0.512568	3	5	1.06013	6.01323	nucleus,nucleoplasm,focal adhesion,Z disc,M band	transcription coactivator activity,protein binding,transcription factor binding,identical protein binding,metal ion binding,androgen receptor binding	negative regulation of transcription from RNA polymerase II promoter,osteoblast differentiation,transcription, DNA-templated,response to hormone,regulation of lipid metabolic process,androgen receptor signaling pathway,negative regulation of apoptotic process,positive regulation of transcription, DNA-templated,atrial cardiac muscle cell development,ventricular cardiac muscle cell development,hear…
Hypoxy / Hypoxy_Rhein	Hypoxy	Hypoxy_Rhein	Q7Z406;Q7Z406-2;Q7Z406-6	MYH14_HUMAN	Myosin-14;Isoform 2 of Myosin-14;Isoform 6 of Myosin-14	MYH14	0.0838248	0.0838248	0.532374	0.434169	2	1	1.05982	5.98241	stress fiber,cytosol,brush border,membrane,myosin II complex,axon,growth cone,actomyosin,myelin sheath,extracellular exosome,myosin II filament;;	microfilament motor activity,calmodulin binding,ATP binding,ATPase activity,actin-dependent ATPase activity,actin filament binding;;	skeletal muscle contraction,skeletal muscle tissue development,sensory perception of sound,regulation of cell shape,neuronal action potential,actin filament-based movement,actomyosin structure organization,mitochondrion morphogenesis,vocalization behavior;;
Hypoxy / Hypoxy_Rhein	Hypoxy	Hypoxy_Rhein	P02771	FETA_HUMAN	Alpha-fetoprotein	AFP	0.0836191	0.0836191	0.290852	0.305048	11	5	1.05967	5.96729	extracellular space,endoplasmic reticulum lumen,cytosol	protein binding,metal ion binding	ovulation from ovarian follicle,transport,progesterone metabolic process,post-translational protein modification,cellular protein metabolic process,SMAD protein signal transduction
Hypoxy / Hypoxy_Rhein	Hypoxy	Hypoxy_Rhein	P34932	HSP74_HUMAN	Heat shock 70 kDa protein 4	HSPA4	0.0817352	0.0817352	0.000289708	0.00137277	87	36	1.05829	5.82902	cytosol,extracellular exosome	protein binding,ATP binding	response to unfolded protein,protein import into mitochondrial outer membrane,chaperone-mediated protein complex assembly
Hypoxy / Hypoxy_Rhein	Hypoxy	Hypoxy_Rhein	P78417	GSTO1_HUMAN	Glutathione S-transferase omega-1	GSTO1	0.078193	0.078193	0.188844	0.232037	54	20	1.05569	5.56949	cytoplasm,cytosol,extracellular exosome	glutathione transferase activity,protein binding,oxidoreductase activity,glutathione dehydrogenase (ascorbate) activity,methylarsonate reductase activity	regulation of release of sequestered calcium ion into cytosol by sarcoplasmic reticulum,regulation of cardiac muscle contraction by regulation of the release of sequestered calcium ion,positive regulation of skeletal muscle contraction by regulation of release of sequestered calcium ion,L-ascorbic acid metabolic process,methylation,xenobiotic catabolic process,oxidation-reduction process,negative…
Hypoxy / Hypoxy_Rhein	Hypoxy	Hypoxy_Rhein	Q15366;Q15366-2;Q15366-3;Q15366-4;Q15366-5;Q15366-6;Q15366-7;Q15366-8	PCBP2_HUMAN	Poly(rC)-binding protein 2;Isoform 2 of Poly(rC)-binding protein 2;Isoform 3 of Poly(rC)-binding protein 2;Isoform 4 of Poly(rC)-binding protein 2;Isoform 5 of Poly(rC)-binding protein 2;Isoform 6 of Poly(rC)-binding protein 2;Isoform 7 of Poly(rC)-binding protein 2;Isoform 8 of Poly(rC)-binding protein 2	PCBP2	0.0773158	0.0773158	0.437591	0.390752	4	5	1.05505	5.50532	nucleus,nucleoplasm,cytoplasm,cytosol,focal adhesion,membrane,intracellular ribonucleoprotein complex,extracellular exosome;;;;;;;	RNA binding,protein binding,enzyme binding,ubiquitin protein ligase binding,C-rich single-stranded DNA binding;;;;;;;	mRNA splicing, via spliceosome,RNA metabolic process,mRNA metabolic process,negative regulation of type I interferon production,viral RNA genome replication,proteasome-mediated ubiquitin-dependent protein catabolic process,innate immune response,negative regulation of defense response to virus,defense response to virus,IRES-dependent viral translational initiation;;;;;;;
Hypoxy / Hypoxy_Rhein	Hypoxy	Hypoxy_Rhein	Q15075	EEA1_HUMAN	Early endosome antigen 1	EEA1	0.0771875	0.0771875	0.248484	0.27563	8	25	1.05496	5.49594	cytoplasm,early endosome,cytosol,serine-pyruvate aminotransferase complex,membrane,extrinsic component of plasma membrane,early endosome membrane,axonal spine,recycling endosome,extracellular exosome,presynapse	nucleic acid binding,protein binding,calmodulin binding,1-phosphatidylinositol binding,zinc ion binding,GTP-dependent protein binding,protein homodimerization activity	endocytosis,vesicle fusion,synaptic vesicle to endosome fusion,viral RNA genome replication,early endosome to late endosome transport
Hypoxy / Hypoxy_Rhein	Hypoxy	Hypoxy_Rhein	Q86UP2;Q86UP2-2;Q86UP2-3;Q86UP2-4	KTN1_HUMAN	Kinectin;Isoform 2 of Kinectin;Isoform 3 of Kinectin;Isoform 4 of Kinectin	KTN1	0.0770261	0.0770261	0.0392269	0.0761463	6	14	1.05484	5.48414	endoplasmic reticulum,endoplasmic reticulum lumen,endoplasmic reticulum membrane,integral component of plasma membrane,membrane,integral component of membrane;;;	RNA binding,protein binding,kinesin binding,cadherin binding;;;	microtubule-based movement,post-translational protein modification,cellular protein metabolic process;;;
Hypoxy / Hypoxy_Rhein	Hypoxy	Hypoxy_Rhein	P50995;P50995-2	ANX11_HUMAN	Annexin A11;Isoform 2 of Annexin A11	ANXA11	0.0738623	0.0738623	0.364213	0.3491	3	2	1.05253	5.25307	nuclear envelope,nucleoplasm,cytoplasm,spindle,cytosol,membrane,midbody,melanosome,specific granule,azurophil granule,phagocytic vesicle,extracellular exosome;	RNA binding,calcium ion binding,protein binding,calcium-dependent phospholipid binding,phosphatidylethanolamine binding,MHC class II protein complex binding,S100 protein binding,calcium-dependent protein binding;	phagocytosis,cytokinetic process,response to calcium ion;
Hypoxy / Hypoxy_Rhein	Hypoxy	Hypoxy_Rhein	P62942	FKB1A_HUMAN	Peptidyl-prolyl cis-trans isomerase FKBP1A	FKBP1A	0.0736829	0.0736829	0.667743	0.488902	8	3	1.0524	5.23998	cytoplasm,cytosol,terminal cisterna,membrane,sarcoplasmic reticulum,Z disc,extrinsic component of organelle membrane,extracellular exosome,cytoplasmic side of membrane,ryanodine receptor complex	peptidyl-prolyl cis-trans isomerase activity,signal transducer activity,transforming growth factor beta receptor binding,protein binding,macrolide binding,FK506 binding,type I transforming growth factor beta receptor binding,ion channel binding,SMAD binding,activin binding,calcium channel inhibitor activity	protein peptidyl-prolyl isomerization,heart morphogenesis,protein folding,'de novo' protein folding,transforming growth factor beta receptor signaling pathway,SMAD protein complex assembly,protein maturation by protein folding,positive regulation of protein ubiquitination,positive regulation of protein binding,negative regulation of phosphoprotein phosphatase activity,regulation of protein locali…
Hypoxy / Hypoxy_Rhein	Hypoxy	Hypoxy_Rhein	P63208	SKP1_HUMAN	S-phase kinase-associated protein 1	SKP1	0.0722485	0.0722485	0.697538	0.497558	4	5	1.05135	5.1354	nucleus,nucleoplasm,cytoplasm,cytosol,SCF ubiquitin ligase complex,Cul7-RING ubiquitin ligase complex,extracellular exosome,PcG protein complex	ubiquitin-protein transferase activity,protein binding,beta-catenin binding,protein domain specific binding,cullin family protein binding,ubiquitin protein ligase activity	G2/M transition of mitotic cell cycle,protein polyubiquitination,stimulatory C-type lectin receptor signaling pathway,cellular iron ion homeostasis,SCF complex assembly,negative regulation of G2/M transition of mitotic cell cycle,Wnt signaling pathway,protein ubiquitination,SCF-dependent proteasomal ubiquitin-dependent protein catabolic process,histone H2A monoubiquitination,NIK/NF-kappaB signali…
Hypoxy / Hypoxy_Rhein	Hypoxy	Hypoxy_Rhein	Q9Y490	TLN1_HUMAN	Talin-1	TLN1	0.0706651	0.0706651	6.99659e-06	5.39233e-05	70	84	1.0502	5.02007	ruffle,extracellular region,cytosol,cytoskeleton,cell-cell junction,focal adhesion,cell surface,ruffle membrane,extracellular exosome	phosphatidylserine binding,integrin binding,structural constituent of cytoskeleton,protein binding,vinculin binding,LIM domain binding,phosphatidylinositol binding,cadherin binding,actin filament binding	platelet degranulation,movement of cell or subcellular component,muscle contraction,cytoskeletal anchoring at plasma membrane,cell-cell junction assembly,cell-substrate junction assembly,integrin-mediated signaling pathway,viral process,cortical actin cytoskeleton organization,integrin activation,IRE1-mediated unfolded protein response,platelet aggregation
Hypoxy / Hypoxy_Rhein	Hypoxy	Hypoxy_Rhein	Q7L5N1	CSN6_HUMAN	COP9 signalosome complex subunit 6	COPS6	0.0684795	0.0684795	0.582248	0.458175	2	1	1.04861	4.8611	nucleoplasm,cytosol,COP9 signalosome,extracellular exosome	protein binding	protein deneddylation,nucleotide-excision repair, DNA damage recognition,transcription-coupled nucleotide-excision repair,viral process,post-translational protein modification
Hypoxy / Hypoxy_Rhein	Hypoxy	Hypoxy_Rhein	Q14203;Q14203-3;Q14203-4;Q14203-6	DCTN1_HUMAN	Dynactin subunit 1;Isoform 3 of Dynactin subunit 1;Isoform 4 of Dynactin subunit 1;Isoform 6 of Dynactin subunit 1	DCTN1	0.0666028	0.0666028	0.214483	0.2496	2	8	1.04725	4.72477	kinetochore,spindle pole,nuclear envelope,cytoplasm,centrosome,centriole,spindle,cytosol,dynactin complex,microtubule,cell cortex,actin cytoskeleton,membrane,dynein complex,cell leading edge,microtubule plus-end,cell cortex region,retromer complex;;;	motor activity,protein binding,microtubule binding,tubulin binding,dynein complex binding;;;	G2/M transition of mitotic cell cycle,establishment of mitotic spindle orientation,mitotic cell cycle,ER to Golgi vesicle-mediated transport,nervous system development,centriole-centriole cohesion,transport along microtubule,antigen processing and presentation of exogenous peptide antigen via MHC class II,positive regulation of microtubule polymerization,melanosome transport,microtubule anchoring…
Hypoxy / Hypoxy_Rhein	Hypoxy	Hypoxy_Rhein	Q99538	LGMN_HUMAN	Legumain	LGMN	0.0625203	0.0625203	0.137295	0.187664	14	19	1.04429	4.42885	lysosome,late endosome,endolysosome lumen,lysosomal lumen,apical part of cell,extracellular exosome	cysteine-type endopeptidase activity,peptidase activity	toll-like receptor signaling pathway,renal system process,proteolysis,vacuolar protein processing,response to acidic pH,antigen processing and presentation of exogenous peptide antigen via MHC class II,receptor catabolic process,negative regulation of multicellular organism growth,vitamin D metabolic process,negative regulation of neuron apoptotic process,proteolysis involved in cellular protein …
Hypoxy / Hypoxy_Rhein	Hypoxy	Hypoxy_Rhein	Q9NX46	ARHL2_HUMAN	Poly(ADP-ribose) glycohydrolase ARH3	ADPRHL2	0.0611466	0.0611466	0.507158	0.424119	11	7	1.04329	4.32946	nucleoplasm,mitochondrial matrix,nuclear body	poly(ADP-ribose) glycohydrolase activity,metal ion binding	cellular response to superoxide
Hypoxy / Hypoxy_Rhein	Hypoxy	Hypoxy_Rhein	Q86SR1	GLT10_HUMAN	Polypeptide N-acetylgalactosaminyltransferase 10	GALNT10	0.0606336	0.0606336	0.655757	0.485124	8	12	1.04292	4.29237	Golgi membrane,integral component of membrane	polypeptide N-acetylgalactosaminyltransferase activity,carbohydrate binding,metal ion binding	protein O-linked glycosylation,O-glycan processing
Hypoxy / Hypoxy_Rhein	Hypoxy	Hypoxy_Rhein	Q12765;Q12765-2	SCRN1_HUMAN	Secernin-1;Isoform 2 of Secernin-1	SCRN1	0.0602746	0.0602746	0.109176	0.164366	15	9	1.04266	4.26642	nucleus,cytoplasm,nuclear membrane;	molecular_function,protein binding,dipeptidase activity;	proteolysis,exocytosis;
Hypoxy / Hypoxy_Rhein	Hypoxy	Hypoxy_Rhein	P49589;P49589-2;P49589-3	SYCC_HUMAN	Cysteine--tRNA ligase, cytoplasmic;Isoform 2 of Cysteine--tRNA ligase, cytoplasmic;Isoform 3 of Cysteine--tRNA ligase, cytoplasmic	CARS	0.0577599	0.0577599	0.689718	0.495117	16	23	1.04085	4.08484	cytoplasm,cytosol;;	tRNA binding,cysteine-tRNA ligase activity,protein binding,ATP binding,protein homodimerization activity,metal ion binding;;	tRNA aminoacylation for protein translation,cysteinyl-tRNA aminoacylation;;
Hypoxy / Hypoxy_Rhein	Hypoxy	Hypoxy_Rhein	Q7Z4H8	KDEL2_HUMAN	KDEL motif-containing protein 2	KDELC2	0.0566244	0.0566244	0.99785	0.592507	5	7	1.04003	4.00294	cellular_component,endoplasmic reticulum lumen	molecular_function,glucosyltransferase activity	glycolipid metabolic process,biological_process
Hypoxy / Hypoxy_Rhein	Hypoxy	Hypoxy_Rhein	Q16394	EXT1_HUMAN	Exostosin-1	EXT1	0.0549001	0.0549001	0.00202062	0.00746823	43	23	1.03879	3.87872	Golgi membrane,endoplasmic reticulum,endoplasmic reticulum membrane,Golgi apparatus,integral component of membrane,integral component of endoplasmic reticulum membrane	acetylglucosaminyltransferase activity,glucuronosyltransferase activity,transferase activity, transferring glycosyl groups,heparan sulfate N-acetylglucosaminyltransferase activity,protein homodimerization activity,metal ion binding,protein heterodimerization activity,glucuronosyl-N-acetylglucosaminyl-proteoglycan 4-alpha-N-acetylglucosaminyltransferase activity,N-acetylglucosaminyl-proteoglycan 4…	skeletal system development,ossification,glycosaminoglycan biosynthetic process,protein glycosylation,signal transduction,gastrulation,axon guidance,endoderm development,mesoderm development,heparan sulfate proteoglycan biosynthetic process,heparan sulfate proteoglycan biosynthetic process, polysaccharide chain biosynthetic process,olfactory bulb development,cellular polysaccharide biosynthetic p…
Hypoxy / Hypoxy_Rhein	Hypoxy	Hypoxy_Rhein	P52566	GDIR2_HUMAN	Rho GDP-dissociation inhibitor 2	ARHGDIB	0.0534146	0.0534146	0.110267	0.164366	6	6	1.03772	3.77181	cytoplasm,cytosol,cytoskeleton,membrane,cytoplasmic vesicle,extracellular exosome	GTPase activity,Rho GDP-dissociation inhibitor activity,GTPase activator activity,protein binding,Rac GTPase binding	movement of cell or subcellular component,negative regulation of cell adhesion,multicellular organism development,regulation of Rho protein signal transduction,positive regulation of GTPase activity,regulation of small GTPase mediated signal transduction,cellular response to redox state,negative regulation of trophoblast cell migration,regulation of actin cytoskeleton reorganization
Hypoxy / Hypoxy_Rhein	Hypoxy	Hypoxy_Rhein	Q16658	FSCN1_HUMAN	Fascin	FSCN1	0.05227	0.05227	0.0832232	0.135824	89	32	1.0369	3.68952	stress fiber,ruffle,podosome,cytoplasm,cytosol,cytoskeleton,microvillus,cell-cell junction,actin cytoskeleton,lamellipodium,filopodium,growth cone,cell projection membrane,filamentous actin,myelin sheath,microspike,extracellular exosome,invadopodium	RNA binding,actin binding,protein binding,drug binding,protein binding, bridging,cadherin binding,actin filament binding	cell-cell junction assembly,cell proliferation,anatomical structure morphogenesis,positive regulation of lamellipodium assembly,cell migration,microspike assembly,actin cytoskeleton organization,regulation of microvillus assembly,regulation of actin cytoskeleton organization,establishment of apical/basal cell polarity,cell motility,actin filament bundle assembly,positive regulation of filopodium …
Hypoxy / Hypoxy_Rhein	Hypoxy	Hypoxy_Rhein	P07196	NFL_HUMAN	Neurofilament light polypeptide	NEFL	0.0474894	0.0474894	0.648934	0.483171	2	1	1.03346	3.34649	cytoplasm,cytosol,neurofilament,axon,growth cone,myelin sheath,axon cytoplasm,TSC1-TSC2 complex	Ras guanyl-nucleotide exchange factor activity,structural constituent of cytoskeleton,protein binding,protein C-terminus binding,protein domain specific binding,protein binding, bridging,identical protein binding,phospholipase binding,protein heterodimerization activity	MAPK cascade,microtubule cytoskeleton organization,anterograde axonal transport,retrograde axonal transport,response to toxic substance,peripheral nervous system axon regeneration,axonal transport of mitochondrion,spinal cord development,hippocampus development,cerebral cortex development,regulation of axon diameter,neurofilament bundle assembly,locomotion,response to peptide hormone,negative reg…
Hypoxy / Hypoxy_Rhein	Hypoxy	Hypoxy_Rhein	P02786	TFR1_HUMAN	Transferrin receptor protein 1	TFRC	0.0470381	0.0470381	0.518594	0.42784	47	22	1.03314	3.31416	extracellular region,extracellular space,endosome,plasma membrane,integral component of plasma membrane,clathrin-coated pit,external side of plasma membrane,cell surface,endosome membrane,membrane,basolateral plasma membrane,clathrin-coated vesicle membrane,cytoplasmic vesicle,melanosome,perinuclear region of cytoplasm,recycling endosome,extracellular exosome,blood microparticle,extracellular ves…	virus receptor activity,glycoprotein binding,RNA binding,double-stranded RNA binding,transferrin receptor activity,protein binding,transferrin transmembrane transporter activity,identical protein binding,protein homodimerization activity	cellular iron ion homeostasis,osteoclast differentiation,positive regulation of B cell proliferation,receptor internalization,transferrin transport,cellular response to drug,positive regulation of T cell proliferation,positive regulation of bone resorption,positive regulation of isotype switching,viral entry into host cell,membrane organization,iron ion import,regulation of cell growth,regulation…
Hypoxy / Hypoxy_Rhein	Hypoxy	Hypoxy_Rhein	Q10472	GALT1_HUMAN	Polypeptide N-acetylgalactosaminyltransferase 1	GALNT1	0.042462	0.042462	0.300312	0.311977	4	8	1.02987	2.98698	Golgi membrane,extracellular region,endoplasmic reticulum membrane,membrane,integral component of membrane,Golgi cisterna membrane,perinuclear region of cytoplasm,Golgi apparatus	polypeptide N-acetylgalactosaminyltransferase activity,manganese ion binding,carbohydrate binding	protein O-linked glycosylation,O-glycan processing,protein O-linked glycosylation via serine,protein O-linked glycosylation via threonine
Hypoxy / Hypoxy_Rhein	Hypoxy	Hypoxy_Rhein	Q9BXS5;Q9BXS5-2	AP1M1_HUMAN	AP-1 complex subunit mu-1;Isoform 2 of AP-1 complex subunit mu-1	AP1M1	0.0416447	0.0416447	0.544755	0.439226	2	9	1.02929	2.92866	Golgi membrane,lysosomal membrane,cytosol,plasma membrane,membrane,clathrin adaptor complex,cytoplasmic vesicle membrane,clathrin-coated endocytic vesicle membrane,trans-Golgi network membrane,specific granule membrane,extracellular exosome;	protein binding;	intracellular protein transport,viral process,antigen processing and presentation of exogenous peptide antigen via MHC class II,melanosome organization,endosome to melanosome transport,neutrophil degranulation,regulation of defense response to virus by virus;
Hypoxy / Hypoxy_Rhein	Hypoxy	Hypoxy_Rhein	P15121	ALDR_HUMAN	Aldose reductase	AKR1B1	0.0413989	0.0413989	0.117543	0.169203	69	14	1.02911	2.91112	extracellular space,nucleoplasm,cytosol,cell projection cytoplasm,paranodal junction,mast cell granule,Schmidt-Lanterman incisure,perinuclear region of cytoplasm,extracellular exosome,Schwann cell microvillus	alditol:NADP+ 1-oxidoreductase activity,aldo-keto reductase (NADP) activity,electron carrier activity,glyceraldehyde oxidoreductase activity	tissue homeostasis,renal water homeostasis,carbohydrate metabolic process,sorbitol biosynthetic process,C21-steroid hormone biosynthetic process,response to stress,response to water deprivation,naphthalene metabolic process,stress-activated protein kinase signaling cascade,regulation of urine volume,norepinephrine metabolic process,negative regulation of apoptotic process,daunorubicin metabolic p…
Hypoxy / Hypoxy_Rhein	Hypoxy	Hypoxy_Rhein	Q9UJ70;Q9UJ70-2	NAGK_HUMAN	N-acetyl-D-glucosamine kinase;Isoform 2 of N-acetyl-D-glucosamine kinase	NAGK	0.0412918	0.0412918	0.353671	0.343992	28	11	1.02903	2.90348	cytosol,extracellular exosome;	protein binding,ATP binding,N-acetylglucosamine kinase activity;	N-acetylglucosamine metabolic process,UDP-N-acetylglucosamine biosynthetic process,N-acetylmannosamine metabolic process,N-acetylneuraminate catabolic process,carbohydrate phosphorylation;
Hypoxy / Hypoxy_Rhein	Hypoxy	Hypoxy_Rhein	Q00688	FKBP3_HUMAN	Peptidyl-prolyl cis-trans isomerase FKBP3	FKBP3	0.0400403	0.0400403	0.139606	0.19054	8	4	1.02814	2.81426	nucleus,cytoplasm	RNA binding,peptidyl-prolyl cis-trans isomerase activity,receptor activity,protein binding,FK506 binding	protein peptidyl-prolyl isomerization,chaperone-mediated protein folding
Hypoxy / Hypoxy_Rhein	Hypoxy	Hypoxy_Rhein	P35606;P35606-2	COPB2_HUMAN	Coatomer subunit beta';Isoform 2 of Coatomer subunit beta'	COPB2	0.0392711	0.0392711	0.322829	0.324939	31	24	1.02759	2.75945	Golgi membrane,endoplasmic reticulum membrane,cytosol,COPI vesicle coat,transport vesicle;	structural molecule activity,protein binding;	intracellular protein transport,ER to Golgi vesicle-mediated transport,retrograde vesicle-mediated transport, Golgi to ER,intra-Golgi vesicle-mediated transport,toxin transport;
Hypoxy / Hypoxy_Rhein	Hypoxy	Hypoxy_Rhein	P21333;P21333-2	FLNA_HUMAN	Filamin-A;Isoform 2 of Filamin-A	FLNA	0.0390066	0.0390066	0.0213452	0.0496799	354	130	1.02741	2.74061	extracellular region,nucleus,nucleolus,cytoplasm,cytosol,plasma membrane,cell-cell junction,focal adhesion,actin cytoskeleton,membrane,Z disc,cortical cytoskeleton,extracellular matrix,Myb complex,neuronal cell body,dendritic shaft,perinuclear region of cytoplasm,extracellular exosome,apical dendrite,filamentous actin;	G-protein coupled receptor binding,glycoprotein binding,RNA binding,signal transducer activity,protein binding,transcription factor binding,potassium channel regulator activity,Rho GTPase binding,Ral GTPase binding,kinase binding,small GTPase binding,mu-type opioid receptor binding,Fc-gamma receptor I complex binding,protein homodimerization activity,ion channel binding,cadherin binding,SMAD bind…	platelet degranulation,adenylate cyclase-inhibiting dopamine receptor signaling pathway,negative regulation of transcription from RNA polymerase I promoter,formation of radial glial scaffolds,cerebral cortex development,platelet activation,regulation of cell migration,actin cytoskeleton reorganization,cell junction assembly,protein localization to cell surface,negative regulation of protein catab…
Hypoxy / Hypoxy_Rhein	Hypoxy	Hypoxy_Rhein	Q01995	TAGL_HUMAN	Transgelin	TAGLN	0.0366	0.0366	0.00434039	0.0140228	82	19	1.02569	2.56938	cytoplasm	protein binding,actin filament binding	muscle organ development,epithelial cell differentiation
Hypoxy / Hypoxy_Rhein	Hypoxy	Hypoxy_Rhein	Q9Y2B0	CNPY2_HUMAN	Protein canopy homolog 2	CNPY2	0.034917	0.034917	0.166035	0.215321	16	6	1.0245	2.44979	endoplasmic reticulum,integral component of plasma membrane	protein binding	enzyme linked receptor protein signaling pathway,tissue development,negative regulation of gene expression,regulation of low-density lipoprotein particle clearance,positive regulation of low-density lipoprotein particle receptor biosynthetic process
Hypoxy / Hypoxy_Rhein	Hypoxy	Hypoxy_Rhein	Q09666	AHNK_HUMAN	Neuroblast differentiation-associated protein AHNAK	AHNAK	0.0320368	0.0320368	0.0454522	0.0851883	11	26	1.02245	2.24546	nucleus,cytoplasm,lysosomal membrane,cytosol,plasma membrane,focal adhesion,actin cytoskeleton,membrane,T-tubule,vesicle,sarcolemma,costamere,cell-cell contact zone,extracellular exosome,membrane raft	RNA binding,protein binding,S100 protein binding,cadherin binding,structural molecule activity conferring elasticity	regulation of RNA splicing,protein oligomerization,regulation of voltage-gated calcium channel activity
Hypoxy / Hypoxy_Rhein	Hypoxy	Hypoxy_Rhein	Q9UM22	EPDR1_HUMAN	Mammalian ependymin-related protein 1	EPDR1	0.0314666	0.0314666	0.19681	0.237405	12	6	1.02205	2.20506	extracellular space,lysosome,extracellular exosome	calcium ion binding	cell-matrix adhesion
Hypoxy / Hypoxy_Rhein	Hypoxy	Hypoxy_Rhein	Q13620;Q13620-1;Q13620-3	CUL4B_HUMAN	Cullin-4B;Isoform 2 of Cullin-4B;Isoform 3 of Cullin-4B	CUL4B	0.0308569	0.0308569	0.641909	0.479705	2	2	1.02162	2.16187	nucleoplasm,cytosol,Cul4B-RING E3 ubiquitin ligase complex,extracellular exosome;;	protein binding,ubiquitin protein ligase binding,damaged DNA binding,ubiquitin protein ligase activity;;	nucleotide-excision repair, DNA damage recognition,nucleotide-excision repair, DNA duplex unwinding,transcription-coupled nucleotide-excision repair,nucleotide-excision repair, preincision complex stabilization,nucleotide-excision repair, preincision complex assembly,nucleotide-excision repair, DNA incision, 3'-to lesion,nucleotide-excision repair, DNA incision, 5'-to lesion,cell cycle,neuron pro…
Hypoxy / Hypoxy_Rhein	Hypoxy	Hypoxy_Rhein	P26022	PTX3_HUMAN	Pentraxin-related protein PTX3	PTX3	0.0295363	0.0295363	0.0215435	0.0499837	120	21	1.02068	2.0684	extracellular region,extracellular space,specific granule lumen,tertiary granule lumen	complement component C1q binding,(1->3)-beta-D-glucan binding,protein binding,identical protein binding,virion binding	response to yeast,inflammatory response,opsonization,neutrophil degranulation,negative regulation by host of viral exo-alpha-sialidase activity,negative regulation by host of viral glycoprotein metabolic process,innate immune response,positive regulation of nitric oxide biosynthetic process,negative regulation of viral entry into host cell,positive regulation of phagocytosis,negative regulation o…
Hypoxy / Hypoxy_Rhein	Hypoxy	Hypoxy_Rhein	Q6YHK3	CD109_HUMAN	CD109 antigen	CD109	0.0265259	0.0265259	0.604475	0.465446	76	34	1.01856	1.85564	extracellular region,extracellular space,plasma membrane,cell surface,platelet alpha granule membrane,anchored component of membrane	serine-type endopeptidase inhibitor activity,transforming growth factor beta binding	negative regulation of protein phosphorylation,hair follicle development,platelet degranulation,C-terminal protein lipidation,negative regulation of keratinocyte proliferation,negative regulation of endopeptidase activity,negative regulation of transforming growth factor beta receptor signaling pathway,regulation of keratinocyte differentiation,negative regulation of wound healing,osteoclast fusi…
Hypoxy / Hypoxy_Rhein	Hypoxy	Hypoxy_Rhein	Q9Y6E2	BZW2_HUMAN	Basic leucine zipper and W2 domain-containing protein 2	BZW2	0.0232967	0.0232967	0.636472	0.477354	2	1	1.01628	1.62791	cytoplasm,membrane	protein binding,cadherin binding	nervous system development,cell differentiation
Hypoxy / Hypoxy_Rhein	Hypoxy	Hypoxy_Rhein	Q9NTK5	OLA1_HUMAN	Obg-like ATPase 1	OLA1	0.02302	0.02302	0.013327	0.0339067	15	12	1.01608	1.60843	extracellular region,nucleolus,cytoplasm,centrosome,cytosol,membrane,platelet alpha granule lumen,extracellular exosome	protein binding,ATP binding,GTP binding,ATPase activity,cadherin binding,metal ion binding	platelet degranulation,ATP metabolic process
Hypoxy / Hypoxy_Rhein	Hypoxy	Hypoxy_Rhein	Q9UBQ0	VPS29_HUMAN	Vacuolar protein sorting-associated protein 29	VPS29	0.0220765	0.0220765	0.0204779	0.0481465	6	7	1.01542	1.542	endosome,early endosome,late endosome,cytosol,endosome membrane,retromer complex,retromer, cargo-selective complex,intracellular membrane-bounded organelle,extracellular exosome	protein binding,metal ion binding	protein transport,Wnt signaling pathway,retrograde transport, endosome to Golgi,retrograde transport, endosome to plasma membrane,regulation of autophagy
Hypoxy / Hypoxy_Rhein	Hypoxy	Hypoxy_Rhein	P09497;P09497-2	CLCB_HUMAN	Clathrin light chain B;Isoform Non-brain of Clathrin light chain B	CLTB	0.0218091	0.0218091	0.910256	0.566379	2	2	1.01523	1.52318	trans-Golgi network,cytosol,plasma membrane,clathrin coat,clathrin vesicle coat,clathrin coat of trans-Golgi network vesicle,clathrin coat of coated pit,intracellular membrane-bounded organelle,ciliary membrane;	structural molecule activity,protein binding,clathrin heavy chain binding,peptide binding;	intracellular protein transport,membrane organization,clathrin-dependent endocytosis;
Hypoxy / Hypoxy_Rhein	Hypoxy	Hypoxy_Rhein	P08294	SODE_HUMAN	Extracellular superoxide dismutase [Cu-Zn]	SOD3	0.0208322	0.0208322	0.117732	0.169203	34	13	1.01454	1.45445	extracellular region,extracellular space,nucleus,cytoplasm,Golgi lumen,extracellular exosome,extracellular matrix	superoxide dismutase activity,copper ion binding,protein binding,heparin binding,zinc ion binding	response to hypoxia,removal of superoxide radicals,cellular response to oxidative stress,response to copper ion,oxidation-reduction process
Hypoxy / Hypoxy_Rhein	Hypoxy	Hypoxy_Rhein	P02787	TRFE_HUMAN	Serotransferrin	TF	0.0204623	0.0204623	0.0229719	0.0519118	416	73	1.01428	1.42845	extracellular region,extracellular space,early endosome,late endosome,endoplasmic reticulum lumen,clathrin-coated pit,basal plasma membrane,cell surface,endosome membrane,apical plasma membrane,endocytic vesicle,clathrin-coated vesicle membrane,extrinsic component of external side of plasma membrane,cytoplasmic vesicle,vesicle,secretory granule lumen,basal part of cell,perinuclear region of cytop…	protein binding,ferrous iron binding,ferric iron binding,ferric iron transmembrane transporter activity,transferrin receptor binding	retina homeostasis,platelet degranulation,cellular iron ion homeostasis,regulation of protein stability,transferrin transport,post-translational protein modification,cellular protein metabolic process,positive regulation of receptor-mediated endocytosis,iron ion homeostasis,membrane organization,cellular response to iron ion,ferrous iron import across plasma membrane
Hypoxy / Hypoxy_Rhein	Hypoxy	Hypoxy_Rhein	Q9UHY1	NRBP_HUMAN	Nuclear receptor-binding protein	NRBP1	0.0200176	0.0200176	0.153702	0.203219	2	3	1.01397	1.39718	nucleoplasm,cytosol,cell cortex,endomembrane system,membrane,lamellipodium	protein serine/threonine kinase activity,protein binding,ATP binding,protein homodimerization activity	transcription initiation from RNA polymerase II promoter,protein phosphorylation,ER to Golgi vesicle-mediated transport,intracellular signal transduction
Hypoxy / Hypoxy_Rhein	Hypoxy	Hypoxy_Rhein	Q14767	LTBP2_HUMAN	Latent-transforming growth factor beta-binding protein 2	LTBP2	0.0200089	0.0200089	0.0315422	0.0654945	26	22	1.01397	1.39658	proteinaceous extracellular matrix,extracellular space,intracellular,extracellular exosome,extracellular matrix	calcium ion binding,protein binding,heparin binding,growth factor binding	protein targeting,transforming growth factor beta receptor signaling pathway,protein secretion,fibril organization
Hypoxy / Hypoxy_Rhein	Hypoxy	Hypoxy_Rhein	P29401;P29401-2	TKT_HUMAN	Transketolase;Isoform 2 of Transketolase	TKT	0.0192422	0.0192422	0.637993	0.477719	209	43	1.01343	1.3427	nucleoplasm,peroxisome,cytosol,nuclear body,nuclear speck,vesicle,myelin sheath,extracellular exosome;	transketolase activity,protein binding,protein homodimerization activity,metal ion binding,cofactor binding;	xylulose biosynthetic process,pentose-phosphate shunt,pentose-phosphate shunt, non-oxidative branch,regulation of growth,glyceraldehyde-3-phosphate biosynthetic process;
Hypoxy / Hypoxy_Rhein	Hypoxy	Hypoxy_Rhein	Q15238	PSG5_HUMAN	Pregnancy-specific beta-1-glycoprotein 5	PSG5	0.0175837	0.0175837	0.0942131	0.148937	3	3	1.01226	1.22627	extracellular region	protein binding	female pregnancy
Hypoxy / Hypoxy_Rhein	Hypoxy	Hypoxy_Rhein	P53618	COPB_HUMAN	Coatomer subunit beta	COPB1	0.0165907	0.0165907	0.194284	0.235502	15	25	1.01157	1.15661	Golgi membrane,endoplasmic reticulum membrane,endoplasmic reticulum-Golgi intermediate compartment,Golgi apparatus,Golgi-associated vesicle,cytosol,plasma membrane,membrane,COPI vesicle coat,transport vesicle,secretory granule membrane,intracellular membrane-bounded organelle,tertiary granule membrane,ficolin-1-rich granule membrane	structural molecule activity,protein binding	intracellular protein transport,ER to Golgi vesicle-mediated transport,retrograde vesicle-mediated transport, Golgi to ER,intra-Golgi vesicle-mediated transport,viral process,neutrophil degranulation
Hypoxy / Hypoxy_Rhein	Hypoxy	Hypoxy_Rhein	Q92823;Q92823-2;Q92823-3;Q92823-4;Q92823-5;Q92823-6	NRCAM_HUMAN	Neuronal cell adhesion molecule;Isoform 2 of Neuronal cell adhesion molecule;Isoform 3 of Neuronal cell adhesion molecule;Isoform 4 of Neuronal cell adhesion molecule;Isoform 5 of Neuronal cell adhesion molecule;Isoform 6 of Neuronal cell adhesion molecule	NRCAM	0.0159666	0.0159666	0.838446	0.541765	6	15	1.01113	1.11287	extracellular region,plasma membrane,integral component of plasma membrane,external side of plasma membrane,neuron projection,axon initial segment,synapse;;;;;	protein binding,ankyrin binding,protein binding involved in heterotypic cell-cell adhesion;;;;;	angiogenesis,neuron migration,axonogenesis,axonal fasciculation,synapse assembly,central nervous system development,protein localization,single organismal cell-cell adhesion,neuronal action potential propagation,regulation of axon extension,retinal ganglion cell axon guidance,heterotypic cell-cell adhesion,clustering of voltage-gated sodium channels,positive regulation of neuron differentiation;;…
Hypoxy / Hypoxy_Rhein	Hypoxy	Hypoxy_Rhein	Q04637;Q04637-3;Q04637-4;Q04637-5;Q04637-6;Q04637-7;Q04637-8;Q04637-9	IF4G1_HUMAN	Eukaryotic translation initiation factor 4 gamma 1;Isoform B of Eukaryotic translation initiation factor 4 gamma 1;Isoform C of Eukaryotic translation initiation factor 4 gamma 1;Isoform D of Eukaryotic translation initiation factor 4 gamma 1;Isoform E of Eukaryotic translation initiation factor 4 gamma 1;Isoform 7 of Eukaryotic translation initiation factor 4 gamma 1;Isoform 8 of Eukaryotic tran…	EIF4G1	0.0133891	0.0133891	0.243696	0.271662	5	10	1.00932	0.93238	nucleus,cytoplasm,cytosol,polysome,membrane,eukaryotic translation initiation factor 4F complex,cytosolic small ribosomal subunit;;;;;;;	RNA binding,mRNA binding,translation initiation factor activity,protein binding,ATP binding,translation factor activity, RNA binding,eukaryotic initiation factor 4E binding,translation initiation factor binding,protein complex scaffold,cadherin binding;;;;;;;	nuclear-transcribed mRNA catabolic process, nonsense-mediated decay,nuclear-transcribed mRNA poly(A) tail shortening,behavioral fear response,cap-dependent translational initiation,translation,translational initiation,regulation of translational initiation,mitochondrion organization,positive regulation of cell proliferation,negative regulation of autophagy,negative regulation of peptidyl-threonin…
Hypoxy / Hypoxy_Rhein	Hypoxy	Hypoxy_Rhein	O14933;O14933-2	UB2L6_HUMAN	Ubiquitin/ISG15-conjugating enzyme E2 L6;Isoform 2 of Ubiquitin/ISG15-conjugating enzyme E2 L6	UBE2L6	0.0121897	0.0121897	0.371721	0.35338	2	1	1.00849	0.848503	nucleoplasm,cytosol;	ubiquitin-protein transferase activity,protein binding,ISG15 transferase activity,ubiquitin binding;	cellular protein modification process,protein ubiquitination,modification-dependent protein catabolic process,translesion synthesis,ISG15-protein conjugation,negative regulation of type I interferon production,cellular protein metabolic process;
Hypoxy / Hypoxy_Rhein	Hypoxy	Hypoxy_Rhein	Q92820	GGH_HUMAN	Gamma-glutamyl hydrolase	GGH	0.0119448	0.0119448	0.272357	0.29297	40	15	1.00831	0.831384	extracellular region,extracellular space,nucleus,cytosol,azurophil granule lumen,specific granule lumen,melanosome,extracellular exosome,tertiary granule lumen	exopeptidase activity,omega peptidase activity,gamma-glutamyl-peptidase activity	proteolysis,glutamine metabolic process,response to zinc ion,response to insulin,response to drug,neutrophil degranulation,response to ethanol
Hypoxy / Hypoxy_Rhein	Hypoxy	Hypoxy_Rhein	P78324;P78324-2	SHPS1_HUMAN	Tyrosine-protein phosphatase non-receptor type substrate 1;Isoform 2 of Tyrosine-protein phosphatase non-receptor type substrate 1	SIRPA	0.00956614	0.00956614	0.128916	0.181031	15	8	1.00665	0.665278	plasma membrane,membrane,integral component of membrane,extracellular exosome,tertiary granule membrane,ficolin-1-rich granule membrane;	SH3 domain binding;	cell adhesion,neutrophil degranulation,leukocyte migration;
Hypoxy / Hypoxy_Rhein	Hypoxy	Hypoxy_Rhein	Q15262-2;Q15262-3;Q15262-4	PTPRK_HUMAN	Isoform 2 of Receptor-type tyrosine-protein phosphatase kappa;Isoform 3 of Receptor-type tyrosine-protein phosphatase kappa;Isoform 4 of Receptor-type tyrosine-protein phosphatase kappa	PTPRK	0.00939676	0.00939676	0.406692	0.374732	33	18	1.00653	0.653459	;;	;;	;;
Hypoxy / Hypoxy_Rhein	Hypoxy	Hypoxy_Rhein	Q9NZL9	MAT2B_HUMAN	Methionine adenosyltransferase 2 subunit beta	MAT2B	0.00879354	0.00879354	0.954354	0.578657	3	4	1.00611	0.611383	intracellular,nucleus,mitochondrion,cytosol,methionine adenosyltransferase complex,extracellular exosome	protein binding,enzyme binding,methionine adenosyltransferase regulator activity	S-adenosylmethionine biosynthetic process,one-carbon metabolic process,methylation,regulation of catalytic activity
Hypoxy / Hypoxy_Rhein	Hypoxy	Hypoxy_Rhein	Q96C19	EFHD2_HUMAN	EF-hand domain-containing protein D2	EFHD2	0.00872344	0.00872344	0.0827427	0.135557	5	4	1.00606	0.606495	membrane raft	calcium ion binding,cadherin binding
Hypoxy / Hypoxy_Rhein	Hypoxy	Hypoxy_Rhein	P14735;P14735-2	IDE_HUMAN	Insulin-degrading enzyme;Isoform 2 of Insulin-degrading enzyme	IDE	0.00746005	0.00746005	0.616686	0.469372	2	2	1.00518	0.51843	extracellular space,nucleus,cytoplasm,mitochondrion,peroxisome,peroxisomal matrix,cytosol,plasma membrane,cell surface,cytosolic proteasome complex;	beta-amyloid binding,virus receptor activity,glycoprotein binding,metalloendopeptidase activity,receptor binding,protein binding,ATP binding,zinc ion binding,ATPase activity,beta-endorphin binding,peptide binding,protein homodimerization activity,ubiquitin binding,insulin binding;	proteolysis,insulin receptor signaling pathway,determination of adult lifespan,bradykinin catabolic process,ubiquitin homeostasis,positive regulation of protein oligomerization,hormone catabolic process,negative regulation of proteolysis,viral entry into host cell,beta-amyloid metabolic process,protein homooligomerization,protein homotetramerization,protein heterooligomerization,proteolysis invol…
Hypoxy / Hypoxy_Rhein	Hypoxy	Hypoxy_Rhein	Q15102	PA1B3_HUMAN	Platelet-activating factor acetylhydrolase IB subunit gamma	PAFAH1B3	0.00740914	0.00740914	0.904532	0.565486	2	1	1.00515	0.514884	cytoplasm,cytosol,membrane,extracellular exosome	1-alkyl-2-acetylglycerophosphocholine esterase activity,phospholipase A2 activity,protein binding,identical protein binding,protein heterodimerization activity,platelet-activating factor acetyltransferase activity	lipid metabolic process,spermatogenesis,nervous system development,brain development,lipid catabolic process
Hypoxy / Hypoxy_Rhein	Hypoxy	Hypoxy_Rhein	P01892	1A02_HUMAN	HLA class I histocompatibility antigen, A-2 alpha chain	HLA-A	0.00699462	0.00699462	0.0529491	0.0955565	20	16	1.00486	0.486007
Hypoxy / Hypoxy_Rhein	Hypoxy	Hypoxy_Rhein	P49902;P49902-2	5NTC_HUMAN	Cytosolic purine 5'-nucleotidase;Isoform 2 of Cytosolic purine 5'-nucleotidase	NT5C2	0.00659658	0.00659658	0.781973	0.523695	2	7	1.00458	0.458287	cytosol;	nucleotide binding,protein binding,5'-nucleotidase activity,metal ion binding,nucleoside phosphotransferase activity;	purine nucleotide catabolic process,phosphorylation,dephosphorylation,drug metabolic process,IMP metabolic process,adenosine metabolic process;
Hypoxy / Hypoxy_Rhein	Hypoxy	Hypoxy_Rhein	P48147	PPCE_HUMAN	Prolyl endopeptidase	PREP	0.00581805	0.00581805	0.560684	0.446461	14	8	1.00404	0.404091	nucleus,cytoplasm,cytosol,membrane	serine-type endopeptidase activity,protein binding,serine-type peptidase activity,serine-type exopeptidase activity	proteolysis
Hypoxy / Hypoxy_Rhein	Hypoxy	Hypoxy_Rhein	P61769	B2MG_HUMAN	Beta-2-microglobulin	B2M	0.00502746	0.00502746	0.466571	0.40476	22	5	1.00349	0.349085	Golgi membrane,extracellular region,extracellular space,endoplasmic reticulum lumen,Golgi apparatus,cytosol,plasma membrane,focal adhesion,external side of plasma membrane,ER to Golgi transport vesicle membrane,membrane,phagocytic vesicle membrane,early endosome membrane,early endosome lumen,specific granule lumen,MHC class I protein complex,recycling endosome membrane,extracellular exosome,terti…	glycoprotein binding,protein binding,identical protein binding	retina homeostasis,positive regulation of T cell mediated cytotoxicity,response to molecule of bacterial origin,antigen processing and presentation of peptide antigen via MHC class I,antigen processing and presentation of exogenous peptide antigen via MHC class I, TAP-dependent,antigen processing and presentation of exogenous peptide antigen via MHC class I, TAP-independent,antigen processing and…
Hypoxy / Hypoxy_Rhein	Hypoxy	Hypoxy_Rhein	P27487	DPP4_HUMAN	Dipeptidyl peptidase 4	DPP4	0.00478283	0.00478283	0.630147	0.474923	62	25	1.00332	0.332071	extracellular region,lysosomal membrane,plasma membrane,focal adhesion,cell surface,membrane,integral component of membrane,apical plasma membrane,lamellipodium,endocytic vesicle,lamellipodium membrane,membrane raft,intercellular canaliculus,extracellular exosome,invadopodium membrane	virus receptor activity,protease binding,serine-type endopeptidase activity,receptor binding,protein binding,serine-type peptidase activity,dipeptidyl-peptidase activity,identical protein binding,protein homodimerization activity	behavioral fear response,response to hypoxia,proteolysis,cell adhesion,positive regulation of cell proliferation,negative regulation of extracellular matrix disassembly,T cell costimulation,regulation of cell-cell adhesion mediated by integrin,locomotory exploration behavior,psychomotor behavior,T cell activation,endothelial cell migration,viral entry into host cell,regulation of insulin secretion
Hypoxy / Hypoxy_Rhein	Hypoxy	Hypoxy_Rhein	P27816;P27816-6	MAP4_HUMAN	Microtubule-associated protein 4;Isoform 6 of Microtubule-associated protein 4	MAP4	0.00239642	0.00239642	0.369279	0.352463	13	16	1.00166	0.166245	cytoplasm,microtubule,microtubule associated complex,axoneme,postsynaptic density,neuron projection,extracellular exosome,mitotic spindle;	RNA binding,structural molecule activity,protein binding,microtubule binding;	mitotic spindle organization,neuron projection development,microtubule sliding,establishment of spindle orientation,cell division,negative regulation of nonmotile primary cilium assembly;
Hypoxy / Hypoxy_Rhein	Hypoxy	Hypoxy_Rhein	Q7L1Q6;Q7L1Q6-2;Q7L1Q6-3;Q7L1Q6-4	BZW1_HUMAN	Basic leucine zipper and W2 domain-containing protein 1;Isoform 2 of Basic leucine zipper and W2 domain-containing protein 1;Isoform 3 of Basic leucine zipper and W2 domain-containing protein 1;Isoform 4 of Basic leucine zipper and W2 domain-containing protein 1	BZW1	0.00199835	0.00199835	0.014943	0.0369179	3	6	1.00139	0.138611	cytoplasm,membrane;;;	RNA binding,cadherin binding;;;	transcription, DNA-templated,regulation of transcription, DNA-templated;;;
Hypoxy / Hypoxy_Rhein	Hypoxy	Hypoxy_Rhein	P22102	PUR2_HUMAN	Trifunctional purine biosynthetic protein adenosine-3	GART	-0.000666715	0.000666715	0.0980137	0.15221	10	12	0.999538	-0.0462025	cytosol,extracellular exosome	phosphoribosylamine-glycine ligase activity,phosphoribosylformylglycinamidine cyclo-ligase activity,phosphoribosylglycinamide formyltransferase activity,ATP binding,metal ion binding	brainstem development,'de novo' IMP biosynthetic process,glycine metabolic process,purine nucleobase biosynthetic process,purine ribonucleoside monophosphate biosynthetic process,response to organic substance,response to inorganic substance,cerebellum development,cerebral cortex development,tetrahydrofolate biosynthetic process
Hypoxy / Hypoxy_Rhein	Hypoxy	Hypoxy_Rhein	Q01105;Q01105-2;Q01105-3;Q01105-4	SET_HUMAN	Protein SET;Isoform 2 of Protein SET;Isoform 3 of Protein SET;Isoform 4 of Protein SET	SET	-0.00274716	0.00274716	0.399089	0.369868	14	5	0.998098	-0.190237	nucleus,nucleoplasm,cytoplasm,endoplasmic reticulum,lipid particle,cytosol,protein complex,perinuclear region of cytoplasm;;;	DNA binding,protein phosphatase inhibitor activity,protein binding,protein phosphatase regulator activity,histone binding;;;	DNA replication,nucleosome assembly,nucleosome disassembly,nucleocytoplasmic transport,viral process,negative regulation of histone acetylation,negative regulation of catalytic activity,regulation of mRNA stability,negative regulation of neuron apoptotic process,negative regulation of transcription, DNA-templated;;;
Hypoxy / Hypoxy_Rhein	Hypoxy	Hypoxy_Rhein	Q12841	FSTL1_HUMAN	Follistatin-related protein 1	FSTL1	-0.00339209	0.00339209	0.00826167	0.0234165	102	32	0.997652	-0.234846	extracellular region,extracellular space,endoplasmic reticulum lumen,extracellular exosome	calcium ion binding,protein binding,heparin binding	BMP signaling pathway,response to starvation,post-translational protein modification,cellular protein metabolic process
Hypoxy / Hypoxy_Rhein	Hypoxy	Hypoxy_Rhein	P07858	CATB_HUMAN	Cathepsin B	CTSB	-0.00502583	0.00502583	0.00388951	0.0129277	64	19	0.996522	-0.347758	extracellular region,extracellular space,intracellular,nucleolus,mitochondrion,lysosome,endolysosome lumen,melanosome,intracellular membrane-bounded organelle,perinuclear region of cytoplasm,extracellular exosome,ficolin-1-rich granule lumen	cysteine-type endopeptidase activity,serine-type endopeptidase activity,protein binding,collagen binding,peptidase activity,cysteine-type peptidase activity,proteoglycan binding	toll-like receptor signaling pathway,proteolysis,collagen catabolic process,epithelial cell differentiation,regulation of apoptotic process,neutrophil degranulation,decidualization,viral entry into host cell,regulation of catalytic activity,proteolysis involved in cellular protein catabolic process,cellular response to thyroid hormone stimulus
Hypoxy / Hypoxy_Rhein	Hypoxy	Hypoxy_Rhein	Q8IXB1	DJC10_HUMAN	DnaJ homolog subfamily C member 10	DNAJC10	-0.00630847	0.00630847	0.908451	0.566379	9	11	0.995637	-0.436316	endoplasmic reticulum,endoplasmic reticulum lumen,membrane,endoplasmic reticulum chaperone complex	ATPase activator activity,protein binding,protein disulfide oxidoreductase activity,disulfide oxidoreductase activity,oxidoreductase activity, acting on a sulfur group of donors, disulfide as acceptor,Hsp70 protein binding,chaperone binding,ATPase binding,misfolded protein binding	negative regulation of protein phosphorylation,ER-associated ubiquitin-dependent protein catabolic process,positive regulation of ATPase activity,protein folding in endoplasmic reticulum,response to endoplasmic reticulum stress,cell redox homeostasis,oxidation-reduction process,intrinsic apoptotic signaling pathway in response to endoplasmic reticulum stress
Hypoxy / Hypoxy_Rhein	Hypoxy	Hypoxy_Rhein	O00560;O00560-2	SDCB1_HUMAN	Syntenin-1;Isoform 2 of Syntenin-1	SDCBP	-0.00831552	0.00831552	0.032106	0.0662187	46	9	0.994253	-0.57473	extracellular region,extracellular space,nucleus,nucleoplasm,cytoplasm,endoplasmic reticulum membrane,cytosol,cytoskeleton,plasma membrane,interleukin-5 receptor complex,adherens junction,focal adhesion,membrane,nuclear membrane,azurophil granule lumen,melanosome,intracellular membrane-bounded organelle,membrane raft,extracellular exosome,blood microparticle,extracellular vesicle;	frizzled binding,interleukin-5 receptor binding,protein binding,phosphatidylinositol-4,5-bisphosphate binding,cytoskeletal adaptor activity,identical protein binding,cadherin binding,syndecan binding,protein heterodimerization activity,protein N-terminus binding;	negative regulation of receptor internalization,protein targeting to membrane,substrate-dependent cell migration, cell extension,chemical synaptic transmission,regulation of mitotic cell cycle,positive regulation of cell proliferation,positive regulation of epithelial to mesenchymal transition,positive regulation of pathway-restricted SMAD protein phosphorylation,actin cytoskeleton organization,p…
Hypoxy / Hypoxy_Rhein	Hypoxy	Hypoxy_Rhein	P63000	RAC1_HUMAN	Ras-related C3 botulinum toxin substrate 1	RAC1	-0.00992145	0.00992145	0.249193	0.27587	7	6	0.993147	-0.685343	Golgi membrane,cytoplasm,endoplasmic reticulum membrane,trans-Golgi network,cytosol,plasma membrane,focal adhesion,membrane,lamellipodium,secretory granule membrane,extracellular matrix,cytoplasmic ribonucleoprotein granule,melanosome,dendritic spine,extracellular exosome,ficolin-1-rich granule membrane,actin filament	GTPase activity,protein binding,GTP binding,Rab GTPase binding,enzyme binding,protein kinase binding,thioesterase binding,histone deacetylase binding,Rho GDP-dissociation inhibitor binding,ATPase binding	positive regulation of protein phosphorylation,mast cell chemotaxis,movement of cell or subcellular component,inflammatory response,cell adhesion,cell-matrix adhesion,blood coagulation,cell proliferation,regulation of cell size,response to wounding,anatomical structure morphogenesis,regulation of hydrogen peroxide metabolic process,regulation of lamellipodium assembly,positive regulation of lamel…
Hypoxy / Hypoxy_Rhein	Hypoxy	Hypoxy_Rhein	O60518	RNBP6_HUMAN	Ran-binding protein 6	RANBP6	-0.013392	0.013392	0.958431	0.578917	4	1	0.99076	-0.92397	cytoplasm,nuclear membrane,nuclear periphery	protein binding,nuclear localization sequence binding,protein transporter activity	protein import into nucleus, translocation,NLS-bearing protein import into nucleus,ribosomal protein import into nucleus
Hypoxy / Hypoxy_Rhein	Hypoxy	Hypoxy_Rhein	P02461	CO3A1_HUMAN	Collagen alpha-1(III) chain	COL3A1	-0.0135581	0.0135581	0.652045	0.483539	181	76	0.990646	-0.935376	extracellular region,collagen type III trimer,extracellular space,endoplasmic reticulum lumen,extracellular matrix	protease binding,integrin binding,extracellular matrix structural constituent,protein binding,SMAD binding,metal ion binding,platelet-derived growth factor binding	skeletal system development,cell-matrix adhesion,transforming growth factor beta receptor signaling pathway,integrin-mediated signaling pathway,heart development,aging,response to radiation,response to mechanical stimulus,peptide cross-linking,cerebral cortex development,platelet activation,extracellular matrix organization,collagen fibril organization,collagen catabolic process,response to cytok…
Hypoxy / Hypoxy_Rhein	Hypoxy	Hypoxy_Rhein	O75531	BAF_HUMAN	Barrier-to-autointegration factor	BANF1	-0.0146201	0.0146201	0.646005	0.481378	5	2	0.989917	-1.00827	condensed chromosome,nucleus,nucleoplasm,cytoplasm,cytosol,extracellular exosome	DNA binding,protein binding,protein C-terminus binding,enzyme binding,protein homodimerization activity,protein N-terminus binding,LEM domain binding	mitotic nuclear envelope disassembly,mitotic nuclear envelope reassembly,response to virus,DNA integration,negative regulation of viral genome replication,nuclear transport,establishment of integrated proviral latency
Hypoxy / Hypoxy_Rhein	Hypoxy	Hypoxy_Rhein	P01024	CO3_HUMAN	Complement C3	C3	-0.0150817	0.0150817	0.000177266	0.000904937	406	112	0.989601	-1.03994	extracellular region,extracellular space,endoplasmic reticulum lumen,plasma membrane,secretory granule lumen,azurophil granule lumen,extracellular exosome,blood microparticle	serine-type endopeptidase activity,endopeptidase inhibitor activity,receptor binding,protein binding,C5L2 anaphylatoxin chemotactic receptor binding	positive regulation of type IIa hypersensitivity,positive regulation of protein phosphorylation,positive regulation of activation of membrane attack complex,proteolysis,fatty acid metabolic process,inflammatory response,immune response,complement activation,complement activation, alternative pathway,complement activation, classical pathway,signal transduction,G-protein coupled receptor signaling …
Hypoxy / Hypoxy_Rhein	Hypoxy	Hypoxy_Rhein	Q96IU4	ABHEB_HUMAN	Protein ABHD14B	ABHD14B	-0.0163884	0.0163884	0.0425856	0.080799	9	6	0.988705	-1.12953	nucleus,nucleolus,cytosol,extracellular exosome	protein binding,hydrolase activity	positive regulation of transcription from RNA polymerase II promoter,3'-phosphoadenosine 5'-phosphosulfate metabolic process
Hypoxy / Hypoxy_Rhein	Hypoxy	Hypoxy_Rhein	P62495;P62495-2	ERF1_HUMAN	Eukaryotic peptide chain release factor subunit 1;Isoform 2 of Eukaryotic peptide chain release factor subunit 1	ETF1	-0.0182532	0.0182532	0.115155	0.167565	9	11	0.987428	-1.25725	cytoplasm,cytosol,nucleus;	RNA binding,translation release factor activity,protein binding,translation termination factor activity,translation release factor activity, codon specific,ribosome binding,sequence-specific mRNA binding;	nuclear-transcribed mRNA catabolic process, nonsense-mediated decay,translational termination,regulation of translational termination,protein methylation;
Hypoxy / Hypoxy_Rhein	Hypoxy	Hypoxy_Rhein	O14950;P19105	ML12B_HUMAN;ML12A_HUMAN	Myosin regulatory light chain 12B;Myosin regulatory light chain 12A	MYL12B;MYL12A	-0.0182643	0.0182643	0.243731	0.271662	6	5	0.98742	-1.25801	stress fiber,cytosol,brush border,myosin II complex,Z disc,apical part of cell,extracellular exosome,cell cortex region;cytosol,myosin complex,extracellular exosome	calcium ion binding,protein binding,myosin heavy chain binding;calcium ion binding,protein binding	muscle contraction,regulation of cell shape;muscle contraction,ephrin receptor signaling pathway,platelet aggregation
Hypoxy / Hypoxy_Rhein	Hypoxy	Hypoxy_Rhein	O43847;O43847-2	NRDC_HUMAN	Nardilysin;Isoform 2 of Nardilysin	NRDC	-0.0194974	0.0194974	0.289539	0.304897	9	10	0.986576	-1.34237	mitochondrion,cytosol,cell surface;	metalloendopeptidase activity,protein binding,metal ion binding,epidermal growth factor binding;	proteolysis,neuromuscular junction development,cell proliferation,cell migration,positive regulation of membrane protein ectodomain proteolysis,regulation of endopeptidase activity;
Hypoxy / Hypoxy_Rhein	Hypoxy	Hypoxy_Rhein	P62854;Q5JNZ5	RS26_HUMAN;RS26L_HUMAN	40S ribosomal protein S26;Putative 40S ribosomal protein S26-like 1	RPS26;RPS26P11	-0.0198599	0.0198599	0.689817	0.495117	2	1	0.986328	-1.36715	nucleoplasm,cytosol,small ribosomal subunit,membrane,cytosolic small ribosomal subunit,extracellular exosome;cytosolic small ribosomal subunit	RNA binding,mRNA binding,structural constituent of ribosome,protein binding,cadherin binding;mRNA binding,structural constituent of ribosome	nuclear-transcribed mRNA catabolic process, nonsense-mediated decay,rRNA processing,translation,translational initiation,SRP-dependent cotranslational protein targeting to membrane,viral transcription,negative regulation of RNA splicing;translation
Hypoxy / Hypoxy_Rhein	Hypoxy	Hypoxy_Rhein	Q9UIJ7	KAD3_HUMAN	GTP:AMP phosphotransferase AK3, mitochondrial	AK3	-0.0211618	0.0211618	0.0362726	0.0722325	6	10	0.985439	-1.45612	mitochondrion,mitochondrial matrix	protein binding,ATP binding,GTP binding,nucleoside triphosphate adenylate kinase activity,adenylate kinase activity	blood coagulation,phosphorylation,AMP metabolic process,GTP metabolic process,ITP metabolic process,UTP metabolic process
Hypoxy / Hypoxy_Rhein	Hypoxy	Hypoxy_Rhein	P78536;P78536-2	ADA17_HUMAN	Disintegrin and metalloproteinase domain-containing protein 17;Isoform B of Disintegrin and metalloproteinase domain-containing protein 17	ADAM17	-0.0232704	0.0232704	0.933593	0.573564	5	3	0.984	-1.60004	cytoplasm,cytosol,plasma membrane,integral component of plasma membrane,cell surface,actin cytoskeleton,membrane,apical plasma membrane,membrane raft,cell-cell junction,focal adhesion,ruffle membrane;	metalloendopeptidase activity,Notch binding,interleukin-6 receptor binding,integrin binding,protein binding,metallopeptidase activity,SH3 domain binding,PDZ domain binding,metal ion binding;	response to hypoxia,positive regulation of protein phosphorylation,neutrophil mediated immunity,germinal center formation,positive regulation of leukocyte chemotaxis,proteolysis,membrane protein ectodomain proteolysis,cell adhesion,epidermal growth factor receptor signaling pathway,Notch signaling pathway,Notch receptor processing,positive regulation of cell proliferation,positive regulation of T…
Hypoxy / Hypoxy_Rhein	Hypoxy	Hypoxy_Rhein	O76003	GLRX3_HUMAN	Glutaredoxin-3	GLRX3	-0.0246891	0.0246891	0.00365629	0.0122851	8	8	0.983032	-1.69676	nucleus,cytosol,cell cortex,Z disc,dendrite,extracellular exosome	RNA binding,protein kinase C binding,protein binding,electron carrier activity,protein disulfide oxidoreductase activity,metal ion binding,iron-sulfur cluster binding	regulation of the force of heart contraction,negative regulation of cardiac muscle hypertrophy,[2Fe-2S] cluster assembly,cell redox homeostasis,oxidation-reduction process,protein maturation by iron-sulfur cluster transfer
Hypoxy / Hypoxy_Rhein	Hypoxy	Hypoxy_Rhein	Q9Y240	CLC11_HUMAN	C-type lectin domain family 11 member A	CLEC11A	-0.0249133	0.0249133	0.694883	0.496763	28	15	0.98288	-1.71203	extracellular region,extracellular space,cytoplasm	growth factor activity,carbohydrate binding	ossification,positive regulation of cell proliferation
Hypoxy / Hypoxy_Rhein	Hypoxy	Hypoxy_Rhein	P30566	PUR8_HUMAN	Adenylosuccinate lyase	ADSL	-0.0261272	0.0261272	0.93147	0.573264	3	6	0.982053	-1.7947	cytosol	N6-(1,2-dicarboxyethyl)AMP AMP-lyase (fumarate-forming) activity,(S)-2-(5-amino-1-(5-phospho-D-ribosyl)imidazole-4-carboxamido)succinate AMP-lyase (fumarate-forming) activity	purine nucleotide biosynthetic process,AMP biosynthetic process,'de novo' IMP biosynthetic process,purine ribonucleoside monophosphate biosynthetic process,'de novo' AMP biosynthetic process,protein tetramerization
Hypoxy / Hypoxy_Rhein	Hypoxy	Hypoxy_Rhein	Q12792	TWF1_HUMAN	Twinfilin-1	TWF1	-0.0282119	0.0282119	0.705725	0.500069	9	10	0.980635	-1.9365	cytosol,cell-cell junction,focal adhesion,actin cytoskeleton,myofibril,filopodium,perinuclear region of cytoplasm,ruffle membrane	actin monomer binding,ATP binding,phosphatidylinositol-4,5-bisphosphate binding,protein complex binding,cadherin binding,protein tyrosine kinase activity	positive regulation of cardiac muscle hypertrophy,negative regulation of actin filament polymerization,sequestering of actin monomers,regulation of actin phosphorylation,barbed-end actin filament capping
Hypoxy / Hypoxy_Rhein	Hypoxy	Hypoxy_Rhein	P61353	RL27_HUMAN	60S ribosomal protein L27	RPL27	-0.0307728	0.0307728	0.599007	0.463165	6	6	0.978896	-2.11042	nucleus,cytosol,ribosome,focal adhesion,membrane,cytosolic large ribosomal subunit,intracellular ribonucleoprotein complex,extracellular matrix,extracellular exosome	RNA binding,structural constituent of ribosome	nuclear-transcribed mRNA catabolic process, nonsense-mediated decay,rRNA processing,translation,translational initiation,SRP-dependent cotranslational protein targeting to membrane,viral transcription
Hypoxy / Hypoxy_Rhein	Hypoxy	Hypoxy_Rhein	Q9GZP0;Q9GZP0-2	PDGFD_HUMAN	Platelet-derived growth factor D;Isoform 2 of Platelet-derived growth factor D	PDGFD	-0.0309743	0.0309743	0.85338	0.547486	4	3	0.978759	-2.12409	Golgi membrane,extracellular region,extracellular space,endoplasmic reticulum lumen,extracellular exosome;	platelet-derived growth factor receptor binding,growth factor activity;	multicellular organism development,blood coagulation,positive regulation of cell proliferation,positive regulation of phosphatidylinositol 3-kinase signaling,positive regulation of cell migration,positive regulation of protein autophosphorylation,cellular response to platelet-derived growth factor stimulus,positive regulation of MAP kinase activity,platelet-derived growth factor receptor signalin…
Hypoxy / Hypoxy_Rhein	Hypoxy	Hypoxy_Rhein	P03950	ANGI_HUMAN	Angiogenin	ANG	-0.0319146	0.0319146	0.945993	0.576962	5	4	0.978121	-2.18786	extracellular region,basal lamina,extracellular space,nucleus,nucleolus,growth cone,cytoplasmic vesicle,angiogenin-PRI complex,neuronal cell body,extracellular exosome	DNA binding,actin binding,endonuclease activity,ribonuclease activity,receptor binding,copper ion binding,protein binding,heparin binding,rRNA binding,peptide binding,protein homodimerization activity	angiogenesis,ovarian follicle development,oocyte maturation,response to hypoxia,placenta development,positive regulation of endothelial cell proliferation,diacylglycerol biosynthetic process,cell communication,activation of phospholipase C activity,rRNA transcription,response to hormone,cell migration,negative regulation of translation,actin filament polymerization,activation of protein kinase B …
Hypoxy / Hypoxy_Rhein	Hypoxy	Hypoxy_Rhein	P23142-4	FBLN1_HUMAN	Isoform C of Fibulin-1	FBLN1	-0.0330728	0.0330728	0.428081	0.387791	22	6	0.977336	-2.26636
Hypoxy / Hypoxy_Rhein	Hypoxy	Hypoxy_Rhein	Q16836;Q16836-2;Q16836-3	HCDH_HUMAN	Hydroxyacyl-coenzyme A dehydrogenase, mitochondrial;Isoform 2 of Hydroxyacyl-coenzyme A dehydrogenase, mitochondrial;Isoform 3 of Hydroxyacyl-coenzyme A dehydrogenase, mitochondrial	HADH	-0.0335327	0.0335327	0.569935	0.45126	6	5	0.977025	-2.29751	nucleoplasm,cytoplasm,mitochondrion,mitochondrial inner membrane,mitochondrial matrix;;	3-hydroxyacyl-CoA dehydrogenase activity,NAD+ binding;;	fatty acid beta-oxidation,response to activity,response to insulin,response to drug,negative regulation of insulin secretion;;
Hypoxy / Hypoxy_Rhein	Hypoxy	Hypoxy_Rhein	P49591	SYSC_HUMAN	Serine--tRNA ligase, cytoplasmic	SARS	-0.0343104	0.0343104	0.109751	0.164366	4	9	0.976498	-2.35016	cytoplasm,cytosol,extracellular exosome	RNA binding,serine-tRNA ligase activity,ATP binding,selenocysteine-tRNA ligase activity	translation,tRNA aminoacylation for protein translation,seryl-tRNA aminoacylation,tRNA processing,selenocysteine metabolic process,selenocysteinyl-tRNA(Sec) biosynthetic process
Hypoxy / Hypoxy_Rhein	Hypoxy	Hypoxy_Rhein	Q14315;Q14315-2	FLNC_HUMAN	Filamin-C;Isoform 2 of Filamin-C	FLNC	-0.0357979	0.0357979	0.0409501	0.0781774	182	96	0.975492	-2.45079	cytoplasm,cytosol,cytoskeleton,plasma membrane,focal adhesion,sarcoplasm,Z disc,sarcolemma,costamere;	protein binding,cytoskeletal protein binding,ankyrin binding,actin filament binding;	cell junction assembly,muscle fiber development;
Hypoxy / Hypoxy_Rhein	Hypoxy	Hypoxy_Rhein	Q53RD9;Q53RD9-2;Q53RD9-4	FBLN7_HUMAN	Fibulin-7;Isoform 2 of Fibulin-7;Isoform 4 of Fibulin-7	FBLN7	-0.0363823	0.0363823	0.0594076	0.104859	8	6	0.975097	-2.4903	proteinaceous extracellular matrix,focal adhesion,extracellular exosome;;	calcium ion binding,heparin binding;;	cell adhesion;;
Hypoxy / Hypoxy_Rhein	Hypoxy	Hypoxy_Rhein	P08572	CO4A2_HUMAN	Collagen alpha-2(IV) chain	COL4A2	-0.0371037	0.0371037	0.00752268	0.0217898	52	32	0.97461	-2.53904	extracellular region,collagen type IV trimer,extracellular space,endoplasmic reticulum lumen,extracellular matrix,extracellular exosome	extracellular matrix structural constituent,protein binding	angiogenesis,transcription, DNA-templated,negative regulation of angiogenesis,extracellular matrix organization,collagen catabolic process,endodermal cell differentiation,collagen-activated tyrosine kinase receptor signaling pathway,cellular response to transforming growth factor beta stimulus
[truncated: 8,856 more rows]

## Sheet: Unique Elements in Secretomes
N vs H	N vs NR	H vs HR	NR vs HR
ITGA5	ACTN4	FASN	QARS
TKT	RPS11	SFPQ	C1R
MACF1	MAP4	VPS26A	C1RL
NID1	TMEM130	PAFAH1B1	ILF2
GOLM1	TBCB	CKB	NASP
CDK5RAP2	ADAM12	SLC2A3	RANBP6
DARS	COL22A1	SNX6	CST3
A2M	AP1G1	SND1	NADSYN1
PALLD	FHL3	PI4K2A	AHNAK
RPS23	TPD52L2	NUCB1	VBP1
CA11	DPYSL2	PTMS	CD248
[truncated: 159 more rows]
